# Supplementary material for: Triterpenes in breast cancer: a systematic review of preclinical evidence in rodents
Source: Front Pharmacol. 2025 Nov 14;16:1623772. doi: 10.3389/fphar.2025.1623772 (PMC12660234; doi:10.3389/fphar.2025.1623772)
Supplement: Supplementary file 2 [file DataSheet2.xlsx]

## Sheet: Reviwer 1 (AM) SYRCLE risk of b
	Type of bias
	Selection bias	Selection bias	Selection bias	Performance bias	Performance bias	Detection bias	Detection bias	Attrition bias	Reporting bias	Other
First author's name and year of publication	Sequence generation	Baseline characteristics	Allocation concealment	Random housing	Blinding	Random outcome assessment	Blinding	Incomplete outcome data	Selective outcome reporting	Report of ethical approval for the animal study
Abdelmoneem 2021	unclear	low	high	low	high	low	high	low	low	low
Akl 2014	unclear	low	high	low	high	low	high	low	low	low
Al Marzouqi 2011	unclear	low	high	low	high	unclear	high	unclear	low	low
Ali 2022	unclear	unclear	high	low	high	unclear	high	unclear	low	low
Aribi 2012	unclear	low	high	low	high	unclear	high	low	low	low
Arif 2024	unclear	unclear	high	low	high	unclear	high	unclear	low	low
Ball 2020	unclear	low	high	unclear	high	unclear	high	low	low	low
Bao 2020	unclear	low	high	unclear	high	low	high	low	low	low
Bishayee 2013	unclear	low	high	low	high	low	high	low	low	low
Blaskovich 2003	unclear	low	high	unclear	high	low	high	unclear	low	low
Cai 2018	unclear	low	high	unclear	high	low	high	unclear	low	low
Cevatemre 2017	unclear	low	high	unclear	high	low	high	unclear	low	low
Chang 2024	unclear	low	high	unclear	high	low	high	unclear	low	low
Chen 2024	unclear	low	high	unclear	high	high	high	low	low	low
Cheng 2023	unclear	low	high	unclear	high	low	high	low	low	low
Choi 2011	unclear	low	high	unclear	high	low	high	unclear	high	low
Chu 2020	unclear	low	high	unclear	high	high	high	low	low	high
Chun 2013	unclear	low	high	unclear	high	low	high	low	low	low
cun 2019	unclear	unclear	high	unclear	high	low	high	low	low	high
Damle 2013	unclear	unclear	high	low	high	high	high	low	low	low
Dasgupta 2016	unclear	low	high	unclear	unclear	high	high	unclear	low	low
De Angel 2010	unclear	low	high	low	high	low	high	low	low	low
Dong 2019	unclear	low	high	unclear	high	low	high	low	low	low
Duan 2018	unclear	unclear	high	low	high	low	high	low	low	low
Dutta 2022	unclear	unclear	high	unclear	high	high	high	unclear	low	low
Elaidy 2023	unclear	low	high	low	high	low	high	low	low	low
Elhasany 2020	unclear	low	high	low	high	low	high	low	low	low
Farhangfar 2022	high	low	high	low	high	high	high	low	low	low
Feng 2020	unclear	low	high	unclear	high	high	high	high	low	low
Fu 2023	unclear	low	high	unclear	high	low	high	low	low	low
Gan 2024	unclear	low	high	unclear	high	low	high	low	low	high
Gao 2016	unclear	low	high	unclear	high	high	high	low	low	low
Gautam 2024	unclear	low	high	unclear	high	low	high	low	low	low
Gou 2020	high	low	high	unclear	high	high	high	unclear	low	high
Gupta 2014	unclear	low	high	unclear	high	low	high	low	low	low
he 2024	low	low	high	unclear	high	low	high	unclear	low	low
Hong 2019 (1)	unclear	unclear	high	unclear	high	low	high	low	low	low
Hong 2019(2)	unclear	unclear	high	unclear	high	low	high	low	low	low
Hong 2020	unclear	high	high	unclear	high	low	high	low	low	low
Hong 2024	unclear	low	high	unclear	high	low	high	low	low	low
Hu 2020	unclear	low	high	unclear	high	high	high	low	low	low
Hu 2020 (1)	unclear	low	high	unclear	high	low	high	low	low	low
Huang 2020	unclear	unclear	high	unclear	high	low	high	low	low	low
Huang 2021	unclear	low	high	unclear	high	high	high	low	low	high
Huang 2024	unclear	low	high	unclear	high	low	high	low	low	low
Huynh 2021	unclear	low	high	unclear	high	low	high	low	low	low
Hyer 2005	unclear	low	high	unclear	high	high	high	low	high	high
Jeon 2021	unclear	low	high	unclear	high	low	high	low	low	low
Jiang 2017 (2)	unclear	unclear	high	unclear	high	low	high	unclear	low	low
Jiang 2017 (1)	unclear	low	high	unclear	high	high	high	low	low	low
Jiao 2019	unclear	low	high	unclear	high	low	high	low	low	low
Jin 2016	unclear	unclear	high	unclear	high	low	high	low	low	low
Jin 2018	unclear	low	high	unclear	high	low	high	low	low	low
Kai 2018	unclear	unclear	high	unclear	high	low	high	low	low	low
kallepu 2020	unclear	high	high	unclear	high	low	high	low	low	low
Kim 2011	unclear	low	high	unclear	high	high	high	unclear	low	high
kong 2016	unclear	low	high	unclear	high	low	high	low	low	low
Kong 2024	unclear	unclear	high	unclear	high	low	high	low	low	high
konopleva 2006	unclear	low	high	unclear	high	high	high	unclear	low	high
Lan 2021	unclear	unclear	high	unclear	high	low	high	low	low	low
Lee 2018	unclear	low	high	low	high	low	high	low	low	low
Leng 2022	unclear	low	high	unclear	high	low	high	unclear	low	low
Li 2017	unclear	unclear	high	unclear	high	low	high	low	low	low
Li 2018	unclear	low	high	unclear	high	low	high	unclear	low	low
Li 2020	unclear	low	high	unclear	high	low	high	low	low	high
Li 2021	unclear	low	high	unclear	high	low	high	low	low	low
Li 2024	unclear	low	high	low	high	high	high	low	low	low
Liang 2018	unclear	low	high	unclear	high	low	high	low	low	high
Liang 2021	unclear	low	high	unclear	high	low	high	low	low	high
Liby 2008	unclear	high	high	unclear	high	high	high	unclear	low	low
Lim 2020	unclear	high	high	unclear	high	high	high	low	low	low
Ling 2007	unclear	low	high	unclear	high	high	high	unclear	low	high
Liu 2017	unclear	low	high	unclear	high	low	high	unclear	low	low
Liu 2018 (1)	unclear	low	high	unclear	high	low	high	low	low	low
Liu 2018 (2)	unclear	low	high	unclear	high	low	high	low	low	low
Liu 2020	unclear	low	high	low	high	low	high	low	low	low
Liu 2023	unclear	low	high	unclear	high	low	high	low	low	low
Long 2024	unclear	low	high	unclear	high	low	high	low	low	low
Lu 2023	unclear	unclear	high	unclear	high	low	high	low	low	low
Lubet 2016	low	low	high	unclear	high	high	high	low	low	high
Luo 2021	high	high	high	high	high	high	high	high	high	high
Luo 2024 (1)	unclear	low	high	unclear	high	low	high	low	low	low
Luo 2024 (2)	unclear	high	high	unclear	high	high	high	low	low	low
Mandal 2013 (1)	unclear	low	high	unclear	high	low	high	low	low	low
Mandal 2013 (2)	unclear	low	high	unclear	high	low	high	low	low	low
Mertens-Talcott 2012	unclear	low	high	unclear	high	high	high	low	low	low
Mohapatra 2023	unclear	low	high	low	high	low	high	low	low	low
Mu 2017	unclear	unclear	high	unclear	high	low	high	low	low	low
Nakhjavani 2021	unclear	low	high	unclear	high	high	high	low	low	low
Ning 2024	unclear	low	high	low	high	low	high	high	low	low
Niu 2019	unclear	low	high	low	high	low	high	low	low	low
Peng 2016	unclear	low	high	unclear	high	high	high	high	low	low
Peng 2019	unclear	high	high	unclear	high	low	high	high	low	low
Qian 2021	unclear	unclear	high	unclear	high	high	high	low	low	low
Qin 2023	unclear	high	high	unclear	high	high	high	low	low	high
Raja 2011	unclear	low	high	unclear	high	low	high	low	low	low
Rocha 2016	unclear	low	high	low	high	high	high	low	low	low
Saha 2016	unclear	low	high	unclear	high	low	high	low	low	low
Sawant 2016	unclear	low	high	unclear	high	high	high	high	low	low
Sharma 2024	unclear	unclear	high	unclear	high	high	high	low	low	low
Shi 2020	unclear	low	high	low	high	high	high	low	low	low
Shukla 2020	unclear	unclear	high	unclear	high	low	high	low	low	low
Sinha 2016	unclear	unclear	high	unclear	high	low	high	low	low	low
So 2013	unclear	low	high	unclear	high	high	high	high	low	low
Soe 2018	unclear	unclear	high	unclear	high	low	high	low	low	low
Song 2020	unclear	low	high	low	high	low	high	low	low	low
Suebsakwong 2019	unclear	low	high	unclear	high	low	high	high	low	high
Sun 2020	unclear	low	high	unclear	high	high	high	low	low	low
Tan 2017	unclear	unclear	high	unclear	high	low	high	low	low	low
Tan 2022	unclear	high	high	low	high	low	high	low	low	low
Tian 2024	unclear	high	high	unclear	high	low	high	low	low	high
Tran 2012 (2)	unclear	low	high	unclear	high	high	high	low	low	low
Wakimoto 2008	unclear	unclear	high	unclear	high	high	high	low	low	high
Wang 2012	unclear	low	high	unclear	high	low	high	high	low	low
Wang 2018	unclear	low	high	unclear	high	low	high	low	low	low
Wang 2019	unclear	unclear	high	unclear	high	low	high	low	low	low
Wang 2020 (1)	unclear	unclear	high	unclear	high	low	high	high	low	low
Wang 2020 (2)	unclear	low	high	unclear	high	low	high	low	low	low
Wang 2020 (3)	unclear	high	high	unclear	high	low	high	low	low	low
Wang 2020 (4)	unclear	low	high	unclear	high	low	high	low	low	high
Wang 2021 (1)	unclear	low	high	unclear	high	low	high	low	low	low
Wang 2021 (2)	unclear	unclear	high	unclear	high	low	high	low	low	low
Wang 2022 (1)	unclear	low	high	unclear	high	low	high	unclear	low	low
Wang 2024	unclear	low	high	unclear	high	low	high	high	low	low
Wu 2020	unclear	low	high	unclear	high	low	high	unclear	low	low
Wu 2022	unclear	low	high	unclear	high	low	high	low	low	low
Xia 2022	unclear	low	high	unclear	high	low	high	low	low	low
Xu 2021	unclear	low	high	unclear	high	low	high	unclear	low	low
Xu 2022	unclear	low	high	low	high	low	high	unclear	low	low
Yan 2018	unclear	unclear	high	unclear	high	low	high	unclear	low	high
Yang 2019	unclear	low	high	unclear	high	low	high	low	low	high
Yang 2024 (1)	unclear	low	high	unclear	high	high	high	unclear	low	low
Yang 2024 (2)	unclear	low	high	unclear	high	low	high	low	low	low
Yang 2024 (3)	unclear	low	high	low	high	low	high	low	low	low
Ye 2023	unclear	unclear	high	low	high	low	high	low	low	low
Yin 2021	unclear	low	high	low	high	low	high	low	low	low
Yuan 2017	unclear	low	high	unclear	high	low	high	low	low	low
Yue 2016	unclear	low	high	unclear	high	low	high	low	low	low
Zhang 2008	unclear	low	high	unclear	high	low	high	low	low	low
Zhang 2015	unclear	unclear	high	low	high	high	high	low	low	low
Zhang 2016	unclear	unclear	high	unclear	high	low	high	low	low	high
Zhang 2017	unclear	low	high	unclear	high	low	high	low	low	low
Zhang 2018	unclear	low	high	unclear	high	low	high	unclear	low	low
Zhang 2020	unclear	unclear	high	low	high	low	high	low	low	low
Zhang 2021 (1)	unclear	unclear	high	low	high	low	high	low	low	high
Zhang 2021 (2)	unclear	low	high	unclear	high	low	high	low	low	low
Zhang 2022 (1)	unclear	low	high	low	high	low	high	low	low	low
Zhang 2022 (2)	unclear	unclear	high	unclear	high	high	high	low	low	low
Zhang 2022 (3)	unclear	unclear	high	low	high	high	high	low	low	low
Zhang 2022 (4)	unclear	low	high	unclear	high	high	high	low	low	low
Zhang 2023 (2)	unclear	low	high	low	high	high	high	low	low	low
Zhang 2023 1	unclear	low	high	unclear	high	low	high	unclear	low	low
Zhang 2024	unclear	unclear	high	unclear	high	low	high	low	low	high
Zhao 2018	unclear	unclear	high	unclear	high	low	high	low	low	low
Zhao 2019 (1)	unclear	low	high	low	high	low	high	low	low	low
Zhao 2019 (2)	unclear	unclear	high	low	high	low	high	unclear	low	low
Zhao 2024	unclear	low	high	low	high	low	high	unclear	low	low
Zheng 2018	unclear	low	high	low	high	low	high	unclear	low	low
Zheng 2021	unclear	unclear	high	low	high	low	high	low	low	low
Zhou 2020	unclear	unclear	high	unclear	high	low	high	low	low	low
Zhou 2023	unclear	unclear	high	low	high	low	high	low	low	low
Zhu 2023	unclear	high	high	unclear	high	high	high	low	low	low
Zuo 2022	unclear	low	high	unclear	high	low	high	low	low	low

## Sheet: Reviwer 2 (AP) SYRCLE risk of b
	Type of bias
	Selection bias	Selection bias	Selection bias	Performance bias	Performance bias	Detection bias	Detection bias	Attrition bias	Reporting bias	Other
First author's name and year of publication	Sequence generation	Baseline characteristics	Allocation concealment	Random housing	Blinding	Random outcome assessment	Blinding	Incomplete outcome data	Selective outcome reporting	Report of ethical approval for the animal study
Abdelmoneem 2021	unclear	low	high	low	high	low	high	low	low	low
Akl 2014	unclear	low	high	low	high	low	high	low	low	low
Al Marzouqi 2011	unclear	low	high	low	high	unclear	high	unclear	low	low
Ali 2022	unclear	unclear	high	low	high	high	high	high	low	low
Aribi 2012	unclear	low	high	low	high	unclear	high	low	low	low
Arif 2024	unclear	unclear	high	low	high	unclear	high	unclear	low	low
Ball 2020	unclear	low	high	unclear	high	unclear	high	low	low	low
Bao 2020	unclear	low	high	unclear	high	low	high	low	low	low
Bishayee 2013	unclear	low	high	low	high	low	high	low	low	low
Blaskovich 2003	unclear	low	high	low	high	low	high	unclear	low	low
Cai 2018	unclear	low	high	unclear	high	low	high	unclear	low	low
Cevatemre 2017	unclear	low	high	unclear	high	low	high	unclear	low	low
Chang 2024	unclear	low	high	unclear	high	low	high	unclear	low	low
Chen 2024	unclear	low	high	low	high	high	high	low	low	low
Cheng 2023	unclear	low	high	unclear	high	low	high	low	low	low
Choi 2011	unclear	low	high	unclear	high	low	high	unclear	high	low
Chu 2020	unclear	low	high	unclear	high	high	high	low	low	high
Chun 2013	unclear	low	high	unclear	high	low	high	low	low	low
cun 2019	unclear	unclear	high	unclear	high	low	high	low	low	high
Damle 2013	unclear	unclear	high	low	high	high	high	low	low	low
Dasgupta 2016	unclear	low	high	unclear	unclear	high	high	low	low	low
De Angel 2010	unclear	low	high	low	high	low	high	low	low	low
Dong 2019	unclear	low	high	unclear	high	low	high	low	low	low
Duan 2018	unclear	unclear	high	low	high	low	high	unclear	low	low
Dutta 2022	unclear	unclear	high	unclear	high	high	high	unclear	low	low
Elaidy 2023	unclear	low	high	low	high	low	high	low	low	low
Elhasany 2020	unclear	low	high	low	high	low	high	low	low	low
Farhangfar 2022	high	low	high	low	high	high	high	low	low	low
Feng 2020	unclear	low	high	unclear	high	high	high	high	low	low
Fu 2023	unclear	low	high	unclear	high	low	high	low	low	low
Gan 2024	unclear	low	high	unclear	high	low	high	low	low	high
Gao 2016	unclear	low	high	unclear	high	high	high	low	low	low
Gautam 2024	unclear	low	high	unclear	high	low	high	low	low	low
Gou 2020	high	low	high	unclear	high	high	high	unclear	low	high
Gupta 2014	unclear	low	high	unclear	high	low	high	low	low	low
he 2024	low	low	high	high	high	low	high	high	low	low
Hong 2019 (1)	unclear	unclear	high	unclear	high	low	high	low	low	low
Hong 2019(2)	unclear	unclear	high	unclear	high	low	high	low	low	low
Hong 2020	unclear	high	high	unclear	high	low	high	low	low	low
Hong 2024	unclear	low	high	high	high	low	high	unclear	low	low
Hu 2020	unclear	low	high	unclear	high	high	high	low	low	low
Hu 2020 (1)	unclear	low	high	unclear	high	low	high	low	low	low
Huang 2020	unclear	unclear	high	unclear	high	low	high	low	low	low
Huang 2021	unclear	low	high	unclear	high	high	high	low	low	high
Huang 2024	unclear	low	high	unclear	high	low	high	low	low	low
Huynh 2021	unclear	low	high	unclear	high	low	high	low	low	low
Hyer 2005	unclear	low	high	unclear	high	high	high	low	high	high
Jeon 2021	unclear	low	high	unclear	high	low	high	low	low	low
Jiang 2017 (2)	unclear	unclear	high	unclear	high	low	high	unclear	low	low
Jiang 2017 (1)	unclear	low	high	unclear	high	high	high	low	low	low
Jiao 2019	unclear	low	high	unclear	high	low	high	low	low	low
Jin 2016	unclear	unclear	high	unclear	high	low	high	low	low	low
Jin 2018	unclear	low	high	unclear	high	low	high	low	low	low
Kai 2018	unclear	unclear	high	unclear	high	low	high	low	low	low
kallepu 2020	unclear	high	high	unclear	high	low	high	low	low	low
Kim 2011	unclear	low	high	unclear	high	high	high	high	low	high
kong 2016	unclear	low	high	unclear	high	low	high	low	low	low
Kong 2024	unclear	unclear	high	unclear	high	low	high	low	low	high
konopleva 2006	unclear	low	high	low	high	high	high	high	low	high
Lan 2021	unclear	unclear	high	unclear	high	low	high	low	low	low
Lee 2018	unclear	low	high	low	high	low	high	low	low	low
Leng 2022	unclear	low	high	unclear	high	low	high	unclear	low	low
Li 2017	unclear	low	high	unclear	high	low	high	low	low	low
Li 2018	unclear	low	high	unclear	high	low	high	unclear	low	low
Li 2020	unclear	low	high	unclear	high	low	high	low	low	high
Li 2021	unclear	low	high	unclear	high	low	high	low	low	low
Li 2024	unclear	low	high	low	high	high	high	low	low	low
Liang 2018	unclear	low	high	unclear	high	low	high	low	low	high
Liang 2021	unclear	low	high	unclear	high	low	high	low	low	high
Liby 2008	unclear	high	high	unclear	high	high	high	high	low	low
Lim 2020	unclear	high	high	unclear	high	high	high	low	low	low
Ling 2007	unclear	low	high	unclear	high	high	high	unclear	low	high
Liu 2017	unclear	low	high	low	high	low	high	low	low	low
Liu 2018 (1)	unclear	low	high	unclear	high	low	high	low	low	low
Liu 2018 (2)	unclear	low	high	unclear	high	low	high	low	low	low
Liu 2020	unclear	low	high	low	high	low	high	low	low	low
Liu 2023	unclear	low	high	unclear	high	low	high	low	low	low
Long 2024	unclear	low	high	unclear	high	low	high	low	low	low
Lu 2023	unclear	unclear	high	unclear	high	low	high	low	low	low
Lubet 2016	low	low	high	unclear	high	high	high	low	low	high
Luo 2021	high	high	high	high	high	high	high	unclear	low	high
Luo 2024 (1)	unclear	low	high	unclear	high	low	high	low	low	low
Luo 2024 (2)	unclear	high	high	unclear	high	high	high	low	low	low
Mandal 2013 (1)	unclear	low	high	unclear	high	low	high	low	low	low
Mandal 2013 (2)	unclear	low	high	unclear	high	low	high	low	low	low
Mertens-Talcott 2012	unclear	low	high	unclear	high	high	high	low	low	low
Mohapatra 2023	unclear	low	high	low	high	low	high	low	low	low
Mu 2017	unclear	unclear	high	unclear	high	low	high	low	low	low
Nakhjavani 2021	unclear	low	high	unclear	high	high	high	low	low	low
Ning 2024	unclear	low	high	low	high	low	high	high	low	low
Niu 2019	unclear	low	high	low	high	low	high	low	low	low
Peng 2016	unclear	low	high	unclear	high	high	high	high	low	low
Peng 2019	unclear	high	high	low	high	low	high	low	low	low
Qian 2021	unclear	unclear	high	unclear	high	high	high	low	low	low
Qin 2023	unclear	high	high	unclear	high	high	high	low	low	high
Raja 2011	unclear	low	high	unclear	high	low	high	low	low	low
Rocha 2016	unclear	low	high	low	high	high	high	low	low	low
Saha 2016	unclear	low	high	unclear	high	low	high	low	low	low
Sawant 2016	unclear	low	high	unclear	high	high	high	high	low	low
Sharma 2024	unclear	unclear	high	unclear	high	high	high	low	low	low
Shi 2020	unclear	low	high	low	high	high	high	low	low	low
Shukla 2020	unclear	low	high	low	high	low	high	low	low	low
Sinha 2016	unclear	unclear	high	unclear	high	low	high	low	low	low
So 2013	unclear	low	high	unclear	high	high	high	high	low	low
Soe 2018	unclear	unclear	high	unclear	high	low	high	low	low	low
Song 2020	unclear	low	high	low	high	low	high	low	low	low
Suebsakwong 2019	unclear	low	high	unclear	high	low	high	high	low	high
Sun 2020	unclear	low	high	unclear	high	high	high	low	low	low
Tan 2017	unclear	unclear	high	unclear	high	low	high	low	low	low
Tan 2022	unclear	high	high	low	high	low	high	low	low	low
Tian 2024	unclear	high	high	unclear	high	low	high	low	low	high
Tran 2012 (2)	unclear	low	high	unclear	high	high	high	low	low	low
Wakimoto 2008	unclear	unclear	high	unclear	high	high	high	low	low	high
Wang 2012	unclear	low	high	unclear	high	low	high	high	low	low
Wang 2018	unclear	low	high	unclear	high	low	high	low	low	low
Wang 2019	unclear	unclear	high	unclear	high	low	high	low	low	low
Wang 2020 (1)	unclear	unclear	high	unclear	high	low	high	high	low	low
Wang 2020 (2)	unclear	low	high	unclear	high	low	high	low	low	low
Wang 2020 (3)	unclear	high	high	unclear	high	low	high	low	low	low
Wang 2020 (4)	unclear	low	high	unclear	high	low	high	low	low	high
Wang 2021 (1)	unclear	low	high	unclear	high	low	high	low	low	low
Wang 2021 (2)	unclear	unclear	high	unclear	high	low	high	low	low	low
Wang 2022 (1)	unclear	low	high	low	high	low	high	high	low	low
Wang 2024	unclear	low	high	unclear	high	low	high	high	low	low
Wu 2020	unclear	low	high	unclear	high	low	high	unclear	low	low
Wu 2022	unclear	low	high	unclear	high	low	high	low	low	low
Xia 2022	unclear	low	high	unclear	high	low	high	low	low	low
Xu 2021	unclear	low	high	unclear	high	low	high	unclear	low	low
Xu 2022	unclear	low	high	low	high	low	high	unclear	low	low
Yan 2018	unclear	unclear	high	unclear	high	low	high	unclear	low	high
Yang 2019	unclear	low	high	unclear	high	low	high	low	low	high
Yang 2024 (1)	unclear	low	high	unclear	high	high	high	unclear	low	low
Yang 2024 (2)	unclear	low	high	unclear	high	low	high	low	low	low
Yang 2024 (3)	unclear	low	high	low	high	low	high	low	low	low
Ye 2023	unclear	unclear	high	low	high	low	high	low	low	low
Yin 2021	unclear	low	high	low	high	low	high	low	low	low
Yuan 2017	unclear	low	high	unclear	high	low	high	low	low	low
Yue 2016	unclear	low	high	unclear	high	low	high	low	low	low
Zhang 2008	unclear	low	high	unclear	high	low	high	low	low	low
Zhang 2015	unclear	unclear	high	low	high	high	high	low	low	low
Zhang 2016	unclear	unclear	high	unclear	high	low	high	low	low	high
Zhang 2017	unclear	low	high	unclear	high	low	high	low	low	low
Zhang 2018	unclear	unclear	high	unclear	high	low	high	low	low	low
Zhang 2020	unclear	unclear	high	low	high	low	high	low	low	low
Zhang 2021 (1)	unclear	unclear	high	low	high	low	high	low	low	high
Zhang 2021 (2)	unclear	low	high	unclear	high	low	high	low	low	low
Zhang 2022 (1)	unclear	low	high	low	high	low	high	low	low	low
Zhang 2022 (2)	unclear	unclear	high	unclear	high	high	high	low	low	low
Zhang 2022 (3)	unclear	unclear	high	low	high	high	high	low	low	low
Zhang 2022 (4)	unclear	low	high	unclear	high	high	high	low	low	low
Zhang 2023 (2)	unclear	low	high	low	high	high	high	low	low	low
Zhang 2023 1	unclear	low	high	unclear	high	low	high	unclear	low	low
Zhang 2024	unclear	unclear	high	unclear	high	low	high	low	low	high
Zhao 2018	unclear	high	high	low	high	low	high	low	low	low
Zhao 2019 (1)	unclear	low	high	low	high	low	high	low	low	low
Zhao 2019 (2)	unclear	unclear	high	low	high	low	high	unclear	low	low
Zhao 2024	unclear	low	high	low	high	low	high	unclear	low	low
Zheng 2018	unclear	low	high	low	high	low	high	unclear	low	low
Zheng 2021	unclear	unclear	high	low	high	low	high	low	low	low
Zhou 2020	unclear	unclear	high	unclear	high	low	high	low	low	low
Zhou 2023	unclear	unclear	high	low	high	low	high	low	low	low
Zhu 2023	unclear	high	high	unclear	high	high	high	low	low	low
Zuo 2022	unclear	low	high	low	high	low	high	unclear	low	low

## Sheet: Reviewer 3 (MM) SYRCLE risk of 
	Type of bias
	Selection bias	Selection bias	Selection bias	Performance bias	Performance bias	Detection bias	Detection bias	Attrition bias	Reporting bias	Other
First author's name and year of publication	Sequence generation	Baseline characteristics	Allocation concealment	Random housing	Blinding	Random outcome assessment	Blinding	Incomplete outcome data	Selective outcome reporting	Report of ethical approval for the animal study
Ali 2022	unclear	unclear	high	low	high	high	high	unclear	low	low
Blaskovich 2003	unclear	low	high	unclear	high	low	high	unclear	low	low
Chen 2024	unclear	low	high	low	high	high	high	low	low	low
Dasgupta 2016	unclear	low	high	unclear	unclear	high	high	low	low	low
Duan 2018	unclear	unclear	high	low	high	low	high	low	low	low
he 2024	low	low	high	unclear	high	low	high	high	low	low
Hong 2024	unclear	low	high	unclear	high	low	high	unclear	low	low
Kim 2011	unclear	low	high	unclear	high	high	high	unclear	low	high
konopleva 2006	unclear	low	high	low	high	high	high	unclear	low	high
Li 2017	unclear	unclear	high	unclear	high	low	high	low	low	low
Liby 2008	unclear	high	high	unclear	high	high	high	high	low	low
Liu 2017	unclear	low	high	unclear	high	low	high	low	low	low
Luo 2021	high	high	high	high	high	high	high	unclear	high	high
Peng 2019	unclear	high	high	unclear	high	low	high	high	low	low
Shukla 2020	unclear	low	high	unclear	high	low	high	low	low	low
Wang 2022 (1)	unclear	low	high	unclear	high	low	high	high	low	low
Zhang 2018	unclear	low	high	unclear	high	low	high	low	low	low
Zhao 2018	unclear	unclear	high	low	high	low	high	low	low	low
Zuo 2022	unclear	low	high	low	high	low	high	low	low	low

## Sheet: Data extraction
Name of the first author and year of publication	Title of the article	Country	Study type	Animal model (sex, type, age)	Type of breast cancer inoculated and tumor inoculation method		Triterpene/triterpenoid tested	Administration route, dosage, frequency, duration of treatment	Controls	Tumor weight (tested compound)	Tumor weight (control)	Tumor volume (tested compounds)	Tumor volume (control)	Information regarding the mechanism of action (conclusions from in vivo studies)	side effects observed, modifications of laboratory results, histopathological toxicity	Reference
Zuo 2022	Fabrication of Ginsenoside-Based Nanodrugs for Enhanced Antitumor Efficacy on Triple-Negative Breast Cancer	China	Cross sectional	female Balb/c mice, 8 weeks	4T1 cells; injected; second mammary fat pad	carrier- nanoparticles	Rg3 + Rb1 NPs	i.v.; 3 days after cancer cells innoculation, Rb1 (5 mg/kg, intravenously), Rg3 (1 mg/kg, intravenously), Rb1/Rg3 mixture (5 mg/kg of Rb1 and 1 mg/kg of Rg3, intravenously), or Rg3-Rb1 NPs (1 mg/kg, based on the concentration of Rg3, intravenously), single dose, after 22 days the mice were sacrificed	saline	N/A	N/A	N/A	N/A	-	No organ damage observed; Rg3-Rb1 NPs selectively inhibited 4T1 tumor growth and lung metastasis with good biosafety.	10.3389/fbioe.2022.945472
Zhu 2023	PTX-loaded ginsenoside Rg3 liposomes for drug-resistant cancer therapy by dual targeting of the tumor microenvironment and cancer cells.	China	Cross sectional	Balb/c mice	MCF-7/T; s.c.; into the flanks	carrier- liposomes	Rg3; Rg3-based liposomes loaded with PTX	i.v.; 40 mg/kg Rg3; every 3 days for 21 days	saline	D/A*	D/A*	D/A*	D/A*	inhibiting IL-6/STAT3/p-STAT3 pathway activation to repolarize protumor M2 macrophages to antitumor M1 phenotype, suppressing myeloid-derived suppressor cells (MDSCs), decreasing tumor-associated fibroblasts (TAFs) and collagen fibers in TME, and Inhibiting tumor angiogenesis.	no evident pathological alterations observed in any of the treatment groups	10.1016/j.jare.2022.09.007
Zhou 2023	A celastrol-based nanodrug with reduced hepatotoxicity for primary and metastatic cancer treatment	China	Cross sectional	female Balb/c mice and female nude mice	4T1 cells; into the breast pad; MDA-MB-231 cells, under the left breast fat pad of nude mice.	carrier- nanoparticles	Cel; celastrol with the bioactive material LMWH (Low molecular weight heparin) and P-selectin targeting peptide (PSN), and nanodrug (PLC-NP)	i.v. tail vein; celastrol formulations (Cel, and PLC-NP); doses of 2 mg/kg for celastrol and 6 mg/kg for the LMWH group.	low molecular wieght heparin (LC-NP)	N/A	N/A	N/A	N/A	inactivation of PI3K/Akt/mTOR signaling pathway and ROS-mediated mitochondrial dysfunction	PLC-NP effectively inhibited tumor growth and metastasis; increased cell apoptosis, especially in PLC-NP group (MDA-MB-231, 4T1 tumor models)	10.1016/j.ebiom.2023.104724
Zhou 2020	CDDO-me elicits anti-breast cancer activity by targeting LRP6 and FZD7 receptor complex	China	Cross sectional	female Balb/c nu/nu mice	MMTV-Wnt1 tumors (from transgenic mice); s.c.	triterpenoid	CDDO-Me	i.p.; 5 mg/kg in vehicle twice weekly, for 3 weeks	vehicle (0.8% DMSO/12% Cremophor/8% ethanol in saline)	D/A*	D/A*	D/A*	D/A*	CDDO-Me significantly suppressed tumor growth in the MMTV-Wnt1 xenograft model by antagonizing the Wnt/β-catenin signaling pathway, demonstrating its anti-breast cancer activity.	The treatment was well-tolerated with no significant weight loss; CDDO-Me reduced tumor cell density and proliferation (Ki-67).	10.1124/jpet.119.263434
Zheng 2021	A nanosensitizer self-assembled from oleanolic acid and chlorin e6 for synergistic chemo/sono-photodynamic cancer therapy	China	Cross sectional	female Balb/c mice	4T1 cells; injected into the mammary fat pad	carrier- nanoparticles	OA-Ce6 NPs (OC)	i.v.; Ce6 (1mg/kg); every 2 days for 16 days	saline	D/A*	D/A*	OA-Ce6 NPs:543.75mm³; OA-Ce6 NPs+laser:213.31mm³; OA-Ce6 NPs+ultrasound:315.86mm³; OA-Ce6 NPs+laser+ultrasound:117.19mm³;	670mm³	N/A	N/A	10.1016/j.phymed.2021.153788
Zheng 2018	Astragaloside IV enhances taxol chemosensitivity of breast cancer via caveolin-1-targeting oxidant damage	China	Cross sectional	female Balb/c nu/nu mice, 5 weeks	MDA‐MB‐231 cells; injected; mammary fat pads	co-treatment	AS-IV; AS-IV+ taxol	AS-IV group: AS‐IV (50 mg/kg) suspended by 0.5% carboxymethyl cellulose (CMC)‐Na solution and given once daily by gastric perfusion for 21 days. Taxol combined with AS‐IV group: AS-IV was administered via gastric perfusion (50 mg/kg, once daily for 21 days), and Taxol was given intraperitoneally (10 mg/kg, every 3 days for 21 days).	0.5% CMC‐Na vehicle Taxol	N/A	N/A	D/A*	D/A*	AS‐IV enhances breast cancer chemosensitivity to Taxol by activating eNOS/NO/3‐NT signaling through inhibiting CAV‐1.	AS-IV did not cause significant weight loss; Taxol caused slight reduction, and their combination did not increase weight loss.	10.1002/jcp.27196
Zhao 2024	A pH-triggered N-oxide polyzwitterionic nano-drug loaded system for the anti-tumor immunity activation research	China	Cross sectional	female Balb/c mice	4T1 cells; i.v.; tail vein injection	carrier- micelles	hyperbranched zwitterionic drug-loaded micelles OPDEA-PGED-5HA@Cur@Rg3 (PPH@CR); curcumin (Cur); Cur+Rg3; PPH@C	i.v.; PPH@CR	saline	D/A*	D/A*	D/A*	D/A*	cell necrosis such as nuclear condensation and nuclear lysis observed in treatment groups; decrease level of Ki-67 and CD44	no significant damage and lesions were observed in the major organs of the mice	10.1186/s12951-024-02677-0
Zhao 2019 (2)	Saikosaponin A inhibits breast cancer by regulating Th1/Th2 balance	China	Cross sectional	female Sprague-Dawley rats	DMBA; intragastrical	triterpene	SSa	i.g.; TAM (5.6 mg/kg), or SSa (35 mg/kg) daily for 56 days,	carboxymethylcellulose sodium (CMC, 10 mL/kg),	SSa=2,80+/-1,82	6,39+/-3,6	SSa=2,31+/-0,89	6,21+/-1,12	The mechanisms might be partially associated with activation of the IL-12/STAT4 pathway.	N/A	10.3389/fphar.2019.00624
Zhao 2019 (1)	Pristimerin induces apoptosis and autophagy via activation of ROS/ASK1/JNK pathway in human breast cancer in vitro and in vivo	China	Cross sectional	female Balb/c nu/nu mice, 4 weeks	MDA-MB-231 cells; s.c.; right flank	triterpene	pristimerin	injected; The pristimerin group 100 μl pristimerin diluted with 5% DMSO (0.5 mg/kg i.p. pristimerin; Nude mice were treated; every day for 14 days	DMSO	D/A*	D/A*	D/A*	D/A*	Trx-1/ROS/JNK and Trx-1/ ASK1/JNK pathways played important roles in pristimerin-induced cell death.	Reported to selectively kill cancer cells without causing significant toxicity in normal cells.	10.1038/s41420-019-0208-0
Zhao 2018	Simultaneous targeting therapy for lung metastasis and breast tumor by blocking the NF-κB signaling pathway using Celastrol-loaded micelles.	China	Cross sectional	Balb/c mice	4T1 cells; s.c. into the mammary gland	carrier- micelles	Cel; Cel-loaded micelles; Cel loaded glucolipid-like conjugates Tetraiodothyroacetic acid modification (CSOSA/Cela) with avb3-ligand Tetraiodothyroacetic acid	Celastrol, CSOSA/Cela, and TET-CSOSA/Cela 2 mg/kg every two days for five times.	saline	D/A*	D/A*	D/A*	D/A*	blocking NF-jB signaling pathway.	lack of appreciable organ damage and further suggesting the low toxicity	10.1080/10717544.2018.1425778
ZhangJinku 2021	Betulin ameliorates 7,12-dimethylbenz(a)anthracene-induced rat mammary cancer by modulating MAPK and AhR/Nrf-2 signaling pathway	China	Cross sectional	female rats, adult	DMBA cells; s.c.;	triterpene	Be	BE (20mg/kg)+ DMBA - Betulin was administered orally at a dose of 20 mg/kg body weight, mixed in 1 ml of corn oil, followed by subcutaneous injection of DMBA at a dose of 25 mg/kg body weight, mixed in 1 ml of vehicle (0.5 ml sunflower oil and 0.5 ml saline).	1. Normal rat (vehicle only) 2. DMBA (25 mg/kg/b.wt) in vehicle, by subcutaneous injection	N/A	N/A	N/A	N/A	It also targets MAPKs, AhR, and oxidative stress proteins by enhancing the expression of Nrf2-related proteins.	BE was found to be non-toxic in the animals (as cited from another article)	10.1002/jbt.22779
ZhangBo2022	Ginsenoside CK induces apoptosis in triple-negative breast cancer cells by targeting glutamine metabolism	China	Cross sectional	female Balb/c nu/nu mice, 4–6 weeks	SUM159 cells; injected; left axilla of mice.	triterpene	CK	i.p.; CK 40 or 80 mg/kg, daily for 4 weeks	1. control solution (a mixture of 87% stroke-physiological saline solution, 8% polyoxyethylene castor oil and 5% ethyl alcohol, daily) for 4 weeks 2. PTX (10 mg/kg, every two days) for 4 weeks	D/A*	D/A*	D/A*	D/A*	CK decreased ATP production, reduced amino acid availability, depleted GSH, and increased ROS, leading to cell apoptosis. CK also downregulated GLS1 expression in tumor cells	CK showed no significant side effects on major organs or blood; weight loss occurred in all treatment groups compared to control.	10.1016/j.bcp.2022.115101
Zhang2017	Ginsenoside Rd regulates the Akt/mTOR/p70S6K signaling cascade and suppresses angiogenesis and breast tumor growth.	China	Cross sectional	female Balb/c mice, 5 weeks	MDA-MB-231 cells; s.c.; right flank of each mouse.	triterpene	Rd	i.p.; Treatment began 4 days post-tumor implantation and lasted 4 weeks, with doses of 1, 3, and 10 mg/kg Rd diluted in vehicle solvent; daily	DMSO 0.1 % in PBS; DOX	D/A*	D/A*	D/A*	D/A*	In vivo, Rd administration was found to inhibit angiogenesis, potentially through the suppression of HIF-1α/VEGF signaling via the Akt/mTOR/p70S6K pathway.	Rd administration at all doses showed no obvious toxicity, with no significant body weight loss in tumor model animals.	10.3892/or.2017.5652
Zhang 2024	Replacing cholesterol with asiatic acid to prolong circulation and enhance anti-metastatic effects of non-PEGylated liposomes	China	Cross sectional	female Balb/c mice	4T1 cell; into the left-bottom mammary fat pad	triterpene	AA	i.v.; PBS, free AA, AALip, DOX, DOX + AA, DOX-Lip, and DOX-AALip every 4 days for 4 administrations.	PBS	D/A*	D/A*	N/A	N/A	AA was able to increase the sensitivity of tumor cells to DOX by decreasing the expression of P-pg, and inhibit the EMT process by decreasing the expression of TGF-β to inhibit metastasis. DOX-AALip strengthened anti-tumor im mune activities in the body	H&E images showed renal atrophy and mild myocardial changes in free DOX and DOX + AA groups.	10.1016/j.jconrel.2024.01.009
Zhang 2023 1	Isotoosendanin exerts inhibition on triple-negative breast cancer through abrogating TGF-β-induced epithelial–mesenchymal transition via directly targeting TGFβR1	China	Cross sectional	female Balb/c mice, 4 weeks	MDA-MB-231 cells; MDA-MB-231-TGFbR1 cells; MDA-MB-231-shTGFbR1 cells; BT549 cells; 4T1 cells	triterpene	ITSN	i.g.; 0.1 or 1 mg/kg; daily for 2 months (MDA-MB-231 ; MDA-MB-231-TGFbR1; MDA-MB-231-shTGFbR1 and BT549 group) and for 1 month (4T1 group)	CMC-Na 0.5% in water	D/A*	D/A*	N/A	N/A	decreased the expression of Vimentin and a-SMA, and enhanced E-cadherin; inhibition of TGFbetaR1 expression		10.1016/j.apsb.2023.05.006
Zhang 2023 (2)	Synergistic Anti-Tumor Effect of Toosendanin and PTX on Triple-Negative Breast Cancer via Regulating ADORA2A-EMT Related Signaling	China	Cross sectional	female Balb/c nu/nu mice, 6 weeks	4T1-fluc-red cells; inoculated; fourth mammary fat pad	triterpene	TSN	i.p.; TSN (3 mg kg−1), i.p.; PTX (5 mg kg−1), or their combination once daily for 25 days	saline	D/A*	D/A*	D/A*	D/A*	The in vivo study further confirmed that TSN poten- tiated the anti-tumor effect of PTX.	No elevation in AST or ALT levels; no renal toxicity observed in any treatment group.	10.1002/adbi.202300062
Zhang 2022 (3)	Epifriedelinol Ameliorates DMBA-Induced Breast Cancer in Albino Rats by Regulating the PI3K/AKT Pathway	China	Cross sectional	female Wistar rats (adult)	DMBA; p.o.	triterpene	Epifriedelinol	i.p.; 100 and 200 mg/kg epifriedelinol groups (100 and 200 mg/kg epifriedelinol for 4 months after oral administration of 50 mg/kg DMBA).	control group and negative control group (single 50 mg/kg DMBA dose in sesame oil)	D/A*	D/A*	D/A*	D/A*	Epifriedelinol reduced serum CA15-3, CRP, SOD, MDA, TGF-β1, Bcl-2, and inflammatory cytokines, decreased apoptosis markers (caspase-3, Bax), and modulated the PI3K/AKT/mTOR pathway, lowering PI3K, AKT, mTOR levels and increasing Map3k1 expression.	N/A	10.1620/tjem.2022.J030
Zhang 2022 (2)	Toosendanin, a late-stage autophagy inhibitor, sensitizes triple-negative breast cancer to irinotecan chemotherapy	China	Cross sectional	nude mice, 4-5 weeks	MDA-MB-231 cells; s.c.; right armpit	co-treatment	TSN; TSN+ irinotecan	i.p.; 0.5 mg/kg, every 2 days for 28 days	vehicle (intralipid); irinotecan	D/A*	D/A*	D/A*	D/A*	blockage of the autophagosome maturation process (TSN); increased the levels of LC3-II and SQSTM1;increased the number of cleaved caspase 3-positive cells (co-treatment group)	no hepatic toxicity	10.1186/s13020-022-00605-8
Zhang 2022 (1)	Toosendanin and isotoosendanin suppress triple-negative breast cancer growth via inducing necrosis, apoptosis and autophagy	China	Cross sectional	female Balb/c mice, 4 weeks	4T1-luc-GFP cells; s.c. into the fourth right mammary fat pad at the base of the nipple	co-treatment	TSN; ITSN	i.g.; TNBC+TSN (3MG/KG) TNBC+TSN (10mg/kg) TNBC+TSN (30mg/kg) TNBC+ITSN (3mg/kg) tnbc+itsn (10mg/kg) TNBC+ITSN (30mg/kg) TNBC+5-FU (25mg/kg) Frequency N/A Duration-5 weeks	CMC-Na 0.5% in water	for 5-FU (25mg/kg): ~0,75 TSN (3mg/kg): ~0,85 TSN (10mg/kg): ~0,9 TSN (30MG/KG): ~0,6 ITSN (3mg/kg): ~1g ITSN (10mg/kg): ~1g ITSN (30mg/kg)~0,7g	~1,4g	N/A	N/A	TSN and ITSN caused the death of TNBC cells mainly through inducing apoptosis, autophagy and necrosis.	Meanwhile, these doses of TSN and ITSN had no obvious side- effects in mice.	10.1016/j.cbi.2021.109739
Zhang 2021	Identifying the Effect of Ursolic Acid Against Triple-Negative Breast Cancer: Coupling Network Pharmacology With Experiments Verification	China	Cross sectional	female Balb/c nu/nu mice, 6 weeks	MDA-MB-231 cells; injected; right armpit	triterpene	UA	injected; 20 mg/kg, 50 mg/kg, and 100 mg/kg UA; one week after the insertion of cancer cells	saline	0.5720 ± 0.11 (20 mg/kg), 0.4320 ± 0.09 (50 mg/kg), and 0.3120 ± 0.09 g (100 mg/kg)	0.776 ± 0.1647g	460.7 ± 103.4 mm3 (20 mg/kg), 335.4 ± 123.0 mm3, (50 mg/kg), and 209.5 ± 97.90 mm3 (100 mg/kg).	686.6 ± 211.9 mm3	downregulated the PLK1 protein expression levels by mediating p53 signalling pathway	N/A	10.3389/fphar.2021.685773
Zhang 2020	Solubilization and delivery of Ursolic-acid for modulating tumor microenvironment and regulatory T cell activities in cancer immunotherapy	China	Cross sectional	female Balb/c mice	4T1 cells; s.c. into the right flank.	carrier- liposomes	UA liposomes	i.v.; 10 mg/kg UA-liposomes; every other day; 5 doses	PBS	N/A	N/A	The volume was reduced in the case of UA-liposomal compared to the control (as observed in the graph).	The volume was increased in the case of PBS compared to UA-liposomal (as observed in the graph).	they effectively modulated CD4+CD25+Foxp3+ T cells in 4T1 tumor-bearing mice by inhibiting STAT5 phosphorylation and IL-10 secretion	UA-liposomes significantly inhibited tumor growth without causing toxic effects, as shown by stable mouse weights.	10.1016/j.jconrel.2020.01.015
Zhang 2018	20(S)-protopanaxadiol-induced apoptosis in MCF-7 breast cancer cell line through the inhibition of PI3K/AKT/mTOR signaling pathway	China	Cross sectional	female Balb/c mice, 6 weeks	MCF-7 cells; s.c.; right flanks	triterpene	20(S)-PPD	p.o.; 20(S)-PPD (50 or 100 mg/kg) daily for 25 days	vehicle	N/A	N/A	low dose group: 2065.1±105.2mm³; high dose group: 1609.1±96.2 mm³	2514.9±221.7 mm³	the phospho-AKT, phospho-mTOR, and Bcl-2 levels were significantly reduced and that the Bax level was increased	No significant hepatotoxicity, nephrotoxicity, cardiotoxicity, or immune organ toxicity observed in treated mice.	10.3390/ijms19041053
Zhang 2016	Inhibiting effect of Endostar combined with ginsenoside Rg3 on breast cancer tumor growth in tumor-bearing mice.	China	Cross sectional	female C57 mice	MCF-7 cells; inoculated under right mammary gland	co-treatment	Rg3; Rg3+ endostatin	s.c.; group C; 5 mg/kg ginsenoside Rg3,1 time/2 d; s.c.; group D; 10 mg/kg recombinant human endostatin and 5 mg/kg ginsenoside Rg3. Medication was 10 times in a row; Duration of treatment: 7, 14, 21 days	saline	N/A	N/a	increasing trend of tumor tissue volume of groups ginsenoides and endostatin was weaker than that of group A with salin solution and increasing trend of tumor tissue volume of group D( ginsenodide Rg3+ENDOSTATIN) was weaker than that of group ginsenoside Rg3		Human endostatin and ginsenoside Rg3 could inhibit the function of mTOR/PI3K/Akt and JNK/Beclin-1 signaling pathways and thus enhance cell autophagy process, and the inhibiting effect of combined use of the two drugs was stronger	N/A	10.1016/j.apjtm.2016.01.010
Zhang 2015	Improved anti-tumor activity and safety profile of a PTX-loaded glycyrrhetinic acid-graft-hyaluronic acid conjugate as a synergistically targeted drug delivery system	China	Cross sectional	female Balb/c nu/nu mice	MDA-MB-231 cells	triterpene	GA	injected via tail vein; the PTX plus GA plus HA solution PTX: 10 mg·kg−1; GA: 2.2 mg·kg−1; and HA: 19.8 mg·kg−1 and PTX/HGAs (PTX: 10 mg·kg−1 HGA: 22 mg·kg−1); continued once in a 4-day interval for 20 days.	saline	There were no significant differences in mean body weihghts between the untreated and PTX/HGAs-treated groups. In contrast, the body weights of the free PTX-treated mice decreased.		D/A*	D/A*	compared with the PTX plus GA plus HA solution group, PTX/HGAs at 10 μg·mL−1 could significantly induce more early apoptosis and late apoptosis as well as necrosis	PTX/HGAs-treated mice showed no abnormal tissue changes; PTX + GA + HA treated mice had lung inflammation, mainly eosinophils.	10.1016/S1875-5364(15)30097-2
Zhang 2008	Antiangiogenic effect of capecitabine combined with ginsenoside Rg3 on breast cancer in mice.	China	Cross sectional	female Balb/c mice, 6 weeks	4T1 cells; injected; mammary fat pad in the right flank	co-treatment	Rg3; Rg3+ capecitabine	1. p.o. 10 mg/kg/day of Rg3 2. p.o. 200 mg/kg of capecitabine and 10 mg/kg of ginseno- side Rg3 daily	saline; capecitabine	N/A	N/A	D/A*	D/A*	Ginsenoside Rg3, alone or combined with low-dose capecitabine, prolonged survival in mice, likely through its antiangiogenic effects, inhibition of tumor growth, synergistic targeting of tumor vasculature, and modulation of tumor progression signaling pathways.	No significant decline in WBC counts in Rg3 and combination groups; over 90% of mice showed no weight loss, responsive to stimuli, with healthy skin.	10.1089/cbr.2008.0532
Yue 2016	New potential beneficial effects of actein, a triterpene glycoside isolated from Cimicifuga species, in breast cancer treatment.	China	Cross sectional	female Balb/c mice	4T1 cells	triterpene	actein	p.o.; 10 or 15mg/kg, for 4 weeks	DMSO 0.5%; DOX	D/A*	D/A*	D/A*	D/A*	antimetastatic properties (lungs and liver); antiangiogenic effect; down regulation of VEGFR1, Ang2, CXCR4 and AKT; increase of IL-2, IL-12 and TNF-α (dose-dependent manner); CD4/CD8 ratio increased in the 15mg/kg actein group	no body weight lost was observed in the actein treated groups	10.1038/srep35263
Yuan 2017	Ginsenoside Rg3 promotes cytotoxicity of PTX through inhibiting NF-κB signaling and regulating Bax/Bcl-2 expression on triple-negative breast cancer.	China	Cross sectional	male Balb/c nu/nu mice, 5 weeks	MDA-MB-231 cells; s.c.; into nude mice.	co-treatment	Rg3; Rg3+ PTX	1. p.o. 0.2 ml Ginsenoside Rg3 (6 mg/kg) once daily for 3 weeks. 2. The PTX + Ginsenoside Rg3 group: Ginsenoside Rg3 (0.2 ml, 6 mg/kg) for 3 weeks and i.p. PTX (10 mg/kg) on days 1, 8, and 15.	saline; PTX	D/A*	D/A*	D/A*	D/A*	Ginsenoside Rg3 promoted the cytotoxicity and apoptotic effects of PTX on TNBC by inhibiting NF-κB activation and regulating Bax/Bcl-2 expression.	N/A	10.1016/j.biopha.2017.02.038
Yin 2021	Anemoside A3 activates TLR4-dependent M1-phenotype macrophage polarization to represses breast tumor growth and angiogenesis	China	Cross sectional	female Balb/c mice, 6 weeks	4T1-Luc cells; orthotopically injected; right fourth mammary gland	triterpene	A3	i.p.; A3 at a dosage of 5 mg/kg, 10 mg/kg, or 20 mg/kg once a day for a total of 13 days	saline; PTX	D/A*	D/A*	D/A*	D/A*	Results indicated that A3 polarized macrophages to the M1-type in vivo, therapy inhibiting tumor growth and angiogenesis via the TLR4/IL-12/VEGF axis.	N/A	10.1016/j.taap.2021.115755
Ye 2023	Platycodin D induces neutrophil apoptosis by downregulating PD-L1 expression to inhibit breast cancer pulmonary metastasis	China	Cross sectional	female Balb/c mice	4T1 cells inoculated into the fourth mammary fat pads	triterpene	platycodin D	10 or 20 mg/kg PlaD	distilled water	D/A*	D/A*	D/A*	D/A*	inhibited the PI3K/Akt signaling pathway by reducing the expression of PD-L1 on neutrophils,	Blocked pulmonary metastasis development; no significant difference in hepatorenal toxicity indicators, except for GOT.	10.1016/j.intimp.2023.109733
YangC 2024	Ginsenoside Rh2 enhances immune surveillance of natural killer (NK) cells via inhibition of ERp5 in breast cancer	China	Cross sectional	female Balb/c nu/nu mice, 6 weeks	MDA-MB-231 cells; injected; mammary fat pads	triterpene	Rh2	i.g.; GRh2 (5 mg/kg, 10 mg/kg and 20 mg/kg); every day for 4 continuous weeks following the injection of tumor cells.	distilled water	N/A	N/A	D/A*	D/A*	GRh2 enhances NK cell cytotoxicity by preventing MICA shedding, reducing ERp5 expression, and maintaining MICA on cancer cells to activate the NKG2D-MICA axis	No significant toxicity; GRh2 (10 mg/kg, 20 mg/kg) rescued body weight loss; no organ index changes or histopathological lesions.	10.1016/j.phymed.2023.155180
Yang 2024	Combination of histological and metabolomic assessments to evaluate the potential pharmacological efficacy of saikosaponin D	China	Cross sectional	female Balb/c mice, 4–6 weeks	4T1 cells; s.c.; axilla of the right forelimb	triterpene	SSd	i.p.; low-dose group - 0.4 mg/kg SsD; high-dose group - 2.0 mg/kg SsD; 200 μL SsD every two days for 30 days	no treatment	N/A	N/A	N/A	N/A	The mechanism of action of SsD in vivo may be attributed to inhibiting tumor growth by modulating sphingolipid and glycerophospholipid metabolism, affecting amino acid metabolism, and restoring energy metabolism imbalances.	SsD showed negligible systemic toxicity as no pathological changes were observed in the heart, kidney, or liver.	10.1016/j.jpba.2024.116001
Yang 2024	Ursolic acid inhibits the proliferation of triple-negative breast cancer stem-like cells through NRF2-mediated ferroptosis	China	Cross sectional	female Balb/c mice, 5 weeks	MDA‐MB‐231 cells; s.c.; right flank of mice.	triterpene	UA	i.p.; 30 μl 10% dimethyl sulfoxide (DMSO), which was freshly diluted in a saline containing 0.9% NaCl, containing UA (20 mg/kg body weight, daily), or PTX (20 mg/kg body weight, daily) or together with fer (5 mg/kg body weight, daily) or DFO (100 mg/kg body weight, daily) for 30 days.	DMSO in saline	N/A	N/A	D/A*	D/A*	UA exhibits promising potential in inhibiting stemness and proliferation of BCSCs by inducing ferroptosis.	N/A	10.3892/or.2024.8753
Yang 2019	16-Tigloyl linked barrigenol-like triterpenoid from Semen Aesculi and its anti-tumor activity <i>in vivo</i> and <i>in vitro</i>	China	Cross sectional	female Balb/c mice, 7-8 weeks	4T1 cells; s.c. injection into the right armpit	triterpene	16a-Tigloyl-O-protoaescigenin	i.v.; 1 or 3mg/kg; every othr day for five doses	saline	N/A	N/A	16a-Tigloyl-O-protoaescigenin (1mg/kg): 380mm³	660mm³	large area of cell apoptosis	no pathological injuries were observed	10.1039/c9ra06015d
Yan 2018	Lup-20(29)-en-3β,28-di-yl-nitrooxy acetate affects MCF-7 proliferation through the crosstalk between apoptosis and autophagy in mitochondria.	China	Cross sectional	female Balb/c nu/nu mice	MCF-7 cells; s.c.; left axillae	triterpenoid	Be; NBT	i.p.; betulin ( 100 mg/kg) and i.p.; NBT 100 mg/kg; 5 days after MCF-7 inloculation, for 11 days	saline	graph form	graph form	graph form	graph form	NBT inhibited the growth of MCF-7 tumor via the apoptosis pathway, and its effect was similar to 5-fluorouracil.	No significant changes were observed in body weight, organ coefficient, and biochemical parameters	10.1038/s41419-017-0255-5
Xu 2022	Oleanolic acid combined with olaparib enhances radiosensitization in triple negative breast cancer and hypoxia imaging with <SUP>18</SUP>F-FETNIM micro PET/CT	China	Cross sectional	female Balb/c nu/nu mice, 4 weeks	MDA-MB-231 cells; s.c.; right breast region	co-treatment	OA; OA+ irradiation; OA+ olaparib + irradiation	p.o. (gavage); 40 mg/kg, daily for 7 days	saline	N/A	N/A	D/A*	D/A*	down regulation of HIF-1α, Glut-1, survivin and VEGF protein and up-regulation of caspase 3 (especially in the triple terapy group)	no significant differences in body weight suggesting no significant toxicity	10.1016/j.biopha.2022.113007
Xu 2021	Panaxadiol as a major metabolite of AD-1 can significantly inhibit the proliferation and migration of breast cancer cells: In vitro and in vivo study	China	Cross sectional	female Balb/c mice, 6 weeks	MDA-MB-231 cells; s.c.; left armpit	triterpene	panaxadiol	p.o.; 40mg/kg; every 3 days for 21 days	vehicle, taxol	D/A*	D/A*	D/A*	D/A*	downregulation of MMP9 and P-p38	no toxicity in the liver and kidney	10.1016/j.bioorg.2021.105392
Xia 2022	Targeting therapy and tumor microenvironment remodeling of triple-negative breast cancer by ginsenoside Rg3 based liposomes	China	Cross sectional	female Balb/c mice, 6–8 weeks	4T1 cells; orthotopically injected; mammary fat pad in the lower right quadrant of the abdomen of the mice	carrier- liposomes	Rg3; docetaxel loaded Rg3 liposomes	DTX, C-Lp/DTX, Nanoxel-PM, Rg3, Rg3-Lp, Rg3/DTX and Rg3-Lp/DTX (10 mg/kg of DTX) every 4 days for 20 days respectively.	PBS	graph form	graph form	graph form	graph form	suppressed TGF-β/Smad signaling.	No body weight loss with treatment; slight weight decrease after free DTX treatment, likely due to systemic toxicity.	10.1186/s12951-022-01623-2
Wu 2022	Ginsenoside Rg3 nanoparticles with permeation enhancing based chitosan derivatives were encapsulated with DOX by thermosensitive hydrogel and anti-cancer evaluation of peritumoral hydrogel injection combined with PD-L1 antibody	China	Cross sectional	female Balb/c mice, 6–8 weeks	4T1 cells; injected; right mammary fat pad	carrier- nanoparticles	Rg3: ginsenoside Rg3; cell-penetrating peptide (R6F3)- modifed nanoparticles (PNPs) loaded with ginsenoside Rg3 followed by co-encapsulation with DOX: doxiciclin	peritumorally injected with PPP encapsulating DOX and/or Rg3 (4 mg/kg DOX and Rg3 equivalent) on days 1, 4, 8 and 11.	PBS	graph form	graph form	graph form	graph form	substantial antitumor efect was achieved due to the recruitment of memory T cells and the decline of adaptive PD-L1 enrichment.	No significant histopathological changes in major organs; no chronic skin inflammation after thermogel injection.	10.1186/s40824-022-00329-8
Wu 2020	Actein Inhibits Tumor Growth and Metastasis in HER2-Positive Breast Tumor Bearing Mice via Suppressing AKT/mTOR and Ras/Raf/MAPK Signaling Pathways	China	Cross sectional	female SCID mice, 6–8 weeks old	MDA-MB-361 cells; s.c.; mammary fat pad	triterpene	actein	i.p.; Actein for 4 weeks The low-dose group - 15 mg/kg per day The high-dose group - 20 mg/kg per day for the first 10 days, followed by 15 mg/kg per day for the remaining 18 days	PBS; trastuzumab	D/A*	D/A*	D/A*	D/A*	In vivo study suggested that actein (15 mg/kg) treatment exerted anti-tumor effects in tumor bearing mice model	High-dose actein caused body weight loss and 50% mortality; no plasma enzyme differences; tolerable dose for i.p. injection was 15 mg/kg.	10.3389/fonc.2020.00854
Wang 2024	The Remarkable Anti-Breast Cancer Efficacy and Anti-Metastasis by Multifunctional Nanoparticles Co-Loading Squamocin, R848 and IR 780	China	Cross sectional	female C57BL/6 mice	4T1 cells; s.c. into the right armpit	carrier- nanoparticles	Rh2; Rh2 NPs	i.v.; Squ NPs group, Squ-IR780 NPs, Squ-Rh2 NPs, Squ-R848 NPs, R848-IR780 NPs, Rh2-IR780 NPs, Squ-Rh2-IR780 NPs and Squ-R848-IR780 NPs (0.1 mg/kg Squ, 10 mg/kg Rh2, 5 mg/kg R848, 2.5 mg/kg IR780); every 3 days for 5 doses.	saline	N/A	N/A	N/A	N/A	N/A	The Squ-R848-IR780 NPs group showed weight loss, but mice regained weight post-treatment; liver and spleen indices were near normal.	10.2147/IJN.S448860
Wang 2022 (1)	Rab13 Sustains Breast Cancer Stem Cells by Supporting Tumor-Stroma Cross-talk	China	Cross sectional	female MMTV-PyMT mice and female Balb/c nu/nu mice , 7-8 weeks	MDA-MB-231 cells; into the mammary fat pads of nude mice PYMT-MMTV-transgenic mice	triterpenoid	CDDO	i.p.; CDDO-Me 5mg/kg every 3 days(five cycles) into mice of treatment group	DMSO	D/A*	D/A*	D/A*	D/A*	CDDOMe administration inhibited tumor growth, BCSC stemness, and enrichment of TAMs and CAF in MMTV-PyMT breast tumors.	It is not explicitly mentioned the direct toxicity.	10.1158/0008-5472.CAN-21-4097
Wang 2021 (2)	Ursolic Acid Inhibits Breast Cancer Metastasis by Suppressing Glycolytic Metabolism <i>via</i> Activating SP1/Caveolin-1 Signaling	China	Cross sectional	female Balb/c mice	4T1-Luc cells; s.c. into the mammary fat pads of mice	triterpene	UA	i.p.; saline group,25 mg/kg/day ursolic acid group and 50 mg/kg/day ursolic acid group.	saline	D/A*	D/A*	D/A*	D/A*	suppress breast cancer growth and metastasis by impairing glycolytic metabolism via activating SP1/Cav-1 pathway.	Ursolic acid treatment showed no hepatotoxicity, nephrotoxicity, or hematotoxicity in mice.	10.3389/fonc.2021.745584
Wang 2021 (1)	The Synergistic Effects of Celastrol in combination with Tamoxifen on Apoptosis and Autophagy in MCF-7 Cells.	China	Cross sectional	female Balb/c nu/nu mice, 6 weeks	MCF-7 cells; s.c.; on the back	triterpene	Cel	p.o.; Celastrol: 0,5mg/kg p.o.; Tamoxifen: 5mg/kg p.o.; Combination: Celastrol 0.5mg/kg+Tamoxifen 5mg/kg; Frequency: 24,48,72 Duration of treatment: 15 days	saline	D/A*	D/A*	D/A*	D/A*	Apoptosis and autophagy were found to be simultaneously induced in MCF-7 cells by the combination treatment of celastrol and tamoxifen.	Combination of Celastrol and Tamoxifen Resulted in Synergistic Cytotoxic Effect in MCF-7 cells	10.1155/2021/5532269
Wang 2020 (4)	A Self-assembled Nanoparticle Platform Based on Amphiphilic Oleanolic Acid Polyprodrug for Cancer Therapy	China	Cross sectional	female Balb/c mice ,6−8 weeks	4T1 cells; i.v.; tail vein	carrier- nanoparticles	POEGMA-b-POAMA NPs (contain OA) POEGMA-b-POAMA/HCPT NPs - (contain OA and 10-hydroxycamptothecin)	Injection (route not specified); POEGMA-b-POAMA/HCPT NPs at an equivalent HCPT dose of 10 mg·mL⁻¹, POEGMA-b-POAMA NPs dose unspecified; every two days for a total of three doses.	saline; free HCPT	POEGMA-b-POAMA NPs 1.89 ± 0.09g POEGMA-b-POAMA/HCPT NPs 0.63 ± 0.08g	Normal saline 2.23 ± 0.10g HCPT 1.18 ± 0.12g	POEGMA-b-POAMA NPs 2458.4 ± 1124.3 mm3 POEGMA-b-POAMA/HCPT NPs 1004.6 ± 527.4 mm3	Normal saline 2897.2 ± 986.7 HCPT 1852.1 ± 1022.4	POEGMA-b-POAMA/HCPT NPs exhibited strong antitumor efficacy in the 4T1 xenograft tumor murine model and minimal adverse effects in vivo study	No significant toxicity observed. No changes in IgE levels or WBC count for POEGMA-b-POAMA NPs and POEGMA-b-POAMA/HCPT NPs.	10.1007/s10118-020-2401-2
Wang 2020 (3)	Saikosaponin A Inhibits Triple-Negative Breast Cancer Growth and Metastasis Through Downregulation of CXCR4	China	Cross sectional	Balb/c mice	MDA-MB-231-Luc cells; injected into the upper left mammary fat pads	triterpene	SSa	i.p.; Mice of the SSa group once a week with SSA (12 mg/kg) in the vehicle.	cremophor El and ethanol; 50% v/v	N/A	N/A	N/A	N/A	suppresses the growth and metastasis of TNBC cells through action on CXCR4.	N/A	10.3389/fonc.2019.01487
Wang 2020 (2)	PTX and betulonic acid synergistically enhance antitumor efficacy by forming co-assembled nanoparticles	China	Cross sectional	female Balb/c mice, 6–8 weeks	4T1 cells; s.c. into the flank of the mice	carrier- nanoparticles	betulonic acid NP's ; betulonic acid-PTX NPs	i.v.; 6mg/kg (PTX equivalent); daily for 10 days	saline	N/A	N/A	D/A*	D/A*	N/A	BTA and BTA-PTX groups did not significantly reduce tumor weight; serum AST, ALT, and LDH levels increased in the BTA-PTX group.	10.1016/j.bcp.2020.114232
Wang 2020 (1)	Impacts of particle size on the cytotoxicity, cellular internalization, pharmacokinetics and biodistribution of betulinic acid nanosuspensions in combined chemotherapy	China	Cross sectional	female Balb/c mice	4T1 cells s.c. into the right mammary fat pad	carrier- nanoparticles	free BA: betulinic acid; BA/NS (700nm)+Taxol; BA/NS(400)+Taxol; BA/NS(160)+Taxol (BA 10mg/kg),(for 4T1 ) BA/NS and BA free (for Sprague Dawley)	For Sprague: via tail vein injection For 4T1 orthotopic mice: i.v. For one of 3 treatment the frequency was 1x 2 days	saline	N/A	N/A	Free BA: 376,03+-113 mm^3 Taxol groups: 319,10+-86,73mm^3	868,35+-251,63mm^3	Compared with those in the saline group, the expression of MMP-2 and MMP-9, which regulate cell invasion, were decreased in the BA/NS (160 nm) + Taxol® group (p < 0.01), while expression in the BA/NS (400 nm) + Taxol® and BA/NS (700 nm) + Taxol® groups were decreased gradually.	No obvious toxicity in the combined therapy group. BA/NSs had the potential to reduce the toxic effect of Taxol® on normal organs.	10.1016/j.ijpharm.2020.119799
Wang 2019	Synergistic anti-breast cancer effect of pulsatilla saponin D and camptothecin through interrupting autophagic-lysosomal function and promoting p62-mediated ubiquitinated protein aggregation	China	Cross sectional	female nude mice	MCF-7 and MDA-MB-231 cells; inoculated; armpit area of mice	co-treatment	PSD+ camptothecin	PSD (receiving i.p. 5 mg/kg of PSD every 2 days; PSD was dissolved in saline); (iii) CPT (receiving i.p. 3 mg/kg of CPT every 2 days; the mixture consisted of PEG400, propylene glycol and Tween 80 (40:58:2, v/v/v) were used to dissolve CPT for in vivo studies); and (iv) PSD+CPT (receiving i.p. 5 mg/kg of PSD and 3 mg/kg of CPT every 2 days).	saline	N/A	N/A	N/A	N/A	PSD inhibited autophagic flux via blocking autophagosome–lysosome fusion and lysosomal acidification,	No significant changes in body weight or signs of toxicity with PSD and CPT alone or in combination.	10.1093/carcin/bgz140
Wang 2018	PTX-betulinic acid hybrid nanosuspensions for enhanced anti-breast cancer activity.	China	Cross sectional	female Balb/c mice, 4 weeks	MCF-7 cells	carrier- nanoparticles	BA NPs; BA-PTX NPs	i.v.; 20mg/kg. on days 0,4,8 and 12	saline	N/A	N/A	D/A*	D/A*	N/A	decrease in body weight	10.1016/j.colsurfb.2018.11.029
Wang 2012	Natural product ginsenoside 25-OCH3-PPD inhibits breast cancer growth and metastasis through down-regulating MDM2.	China	Cross sectional	nude mice, 4–6 weeks	MCF-7 and MDA-MB-468 cells; i.v.; tail vein	triterpenoid	25-OCH3-PPD	i.p.; 25-OCH3-PPD doses of 5 or 20 mg/kg/d, 5 d/wk for 6 weeks (MCF7) or 4 weeks (MDA-MB- 468),	saline	N/A	N/A	N/A	N/A	inhibited MDM2 expression at both transcriptional and post-translational levels in human breast cancer cells with various p53 statuses (wild type and mutant).	favorable safety profiles at effective doses, and significant anti-metastasis effects.	10.1371/journal.pone.0041586
Wakimoto 2008	CuB has a potent antiproliferative effect on breast cancer cells in vitro and in vivo	USA and Japan	Cross sectional	female nude mice	MDA-MB-231 cells orthotopically; breasts of female nude mice	triterpene	CuB	i.p.; 1 mg/kg/day of CuB three times a week; for 6 weeks	Vehicle control	0.87 g	1.29 g	N/A	N/A	CuB reduced tumor size in mouse xenografts, the mechanism behind these effects remains unclear	CuB-treated mice had chylous ascites, lymphocytes, decreased WBC, increased platelets, and serum changes, with no significant histopathological differences.	10.1111/j.1349-7006.2008.00899.x
Tran 2012 (2)	The synthetic triterpenoid CDDO-methyl ester delays estrogen receptor-negative mammary carcinogenesis in polyoma middle T mice.	USA	Cross sectional	female PyMT mice, 4 weeks	transgenic mice	triterpenoid	CDDO-Me	p.o.; powdered diet CDDO-Me (50 mg/kg diet) to 12 weeks of age	no treatment	N/A	N/A	N/A	N/A	CDDO-Me suppresses levels of the chemokines CXCL12 and CCL2 and the secretion of MMP-9 from primary PyMT tumor cells.	N/A	10.1158/1940-6207.CAPR-11-0404
Tian 2024	Mechanism of Self-Assembled Celastrol-Erianin Nanomedicine for treatment of breast cancer	China	Cross sectional	Balb/c mice	4T1 breast cancer cells; injected in the right hind flank	carrier- nanoparticles	Cel; Cel-erianin NPs	i.v.; CEN (3.0 mg/kg) containing 10 % Cy-5.5 in PBS and an equivalent amount of Cy-5.5 (0.3 mg/kg).	PBS	N/A	N/A	N/A	N/A	inducing G2/M cell cycle arrest to inhibit cell growth and substantially reducing the invasive and migratory abilities of breast cancer cells	Weight loss. Reduces toxic side effects.	10.1016/j.cej.2024.155709
Tan 2022	Gypensapogenin H suppresses tumor growth and cell migration in triple-negative breast cancer by regulating PI3K/AKT/NF-κB/MMP-9 signaling pathway	China	Cross sectional	female Balb/c mice, 6 weeks	MDA-MB-231 cells; injected; right armpit	triterpene	gypensapogenin H	p.o.; 25 or 50 mg/kg every 3 days for 21 days	vehicle	D/A*	D/A*	D/A*	D/A*	down-regulation of MMP-9, NF-κB, p-IKKα and up-regulation of of I-κBα	no organ toxicity obeserved (liver, heart, kidney, and spleen,)	10.1016/j.bioorg.2022.105913
Tan 2017	Mitochondrial alkaline pH-responsive drug release mediated by Celastrol loaded glycolipid-like micelles for cancer therapy.	India	Cross sectional	nude mice, 6-8 weeks	MCF-7 cells; s.c.	carrier- micelles	Cel; Cel-loaded micelles, Cel-ph responsive micelles	i.v.; 2mg/kg Cel; every other day for 9 days	saline	D/A*	D/A*	D/A*	D/A*	CTPP-CSOSA/Cela: increase in Bax and caspase 3 expression; decrease in Bcl-2 expression; decrease in Ki-67 positive cells; enhanced CD8+; decreased CD31; angiogenesis inhibition	no weight lost and no significant toxicity observed in the heart, liver spleen, lungs and kidneys	10.1016/j.biomaterials.2017.07.036
Sun 2020	Saikosaponin D loaded macrophage membrane-biomimetic nanoparticles target angiogenic signaling for breast cancer therapy	China	Cross sectional	female Balb/c mice, 4-6 weeks	4T1 cells; mammary fat pad	carrier- nanoparticles	SSd NPs	i.v. (tail vein); 1 and or 5 mg/kg, 3 times a week for 4 weeks	PLGA	1 mg/kg: 301 ± 100 mg; 5 mg/kg: 102 ± 66 mg	783 ± 139 mg	1mg/kg: of 159 ± 92mm3; 5mg/kg: 91 ± 7mm3	660 ± 40 mm3	reduced lung and spleen metastatic nodules in the treatment group	slight weight diference in the treatment group; no pathological changes in the heart, liver, lung spleen and kidneys	10.1016/j.apmt.2019.100505
Suebsakwong 2019	A Bioreductive Prodrug of CuB Significantly Inhibits Tumor Growth in the 4T1 Xenograft Mice Model	Thailand	Cross sectional	female Balb/c mice	4T1 cells; s.c. injected into the right and left flanks	triterpenoid	CuB; prodrug 1 of CuB	i.p.; 3, 5 and 10 mg/kg daily for 14 days (prodrug); 3mg/kg (cucrbitacin B)	saline; tamoxifen	D/A*	D/A*	N/A	N/A	N/A	death after the first day of treatment in the cucrbitacin B group	10.1021/acsmedchemlett.9b00161
Song 2020	Inhibitory effect of ginsenoside Rg3 on cancer stemness and mesenchymal transition in breast cancer via regulation of myeloid-derived suppressor cells	Korea	Cross sectional	female C3H/He mice, 6 weeks	FM3A cells; s.c.; right flanks	triterpene	Rg3	orogastric gavage; Rg3 at three different doses (2.5, 5, and 10 mg/kg); five times a week for 3 successive weeks.	β-actin	N/A	N/A	N/A	N/A	suppression of the STAT3-dependent pathway, tumor-derived cytokines, and the NOTCH signaling pathway.	N/A	10.1371/journal.pone.0240533
Soe 2018	Folate receptor-mediated celastrol and irinotecan combination delivery using liposomes for effective chemotherapy.	Korea	Cross sectional	female Balb/c nu/nu mice	MDA-MB-231 cells; s.c.; right flanks	carrier- liposomes	Cel; Cel+ irinotecan; Cel and irinotecan-loaded liposomes; Cel and irinotecan-loaded folate-targeted liposomes	i.v.; 3mg/kg Cel; every 3 days; 4 doses	saline; irinotecan	D/A*	D/A*	D/A*	D/A*	Locally, Lipo/Cs/Ir-FA significantly reduced tumor volumes, angiogenesis, and proliferation markers (CD31, Ki-67), while increasing apoptotic markers (caspase-3, PARP)	No weight loss or organ toxicity in Lipo/Cs/Ir-FA-treated mice; free celastrol and combined drugs caused significant weight loss and toxicity.	10.1016/j.colsurfb.2018.07.013
So 2013	Oral administration of a gemini vitamin D analog, a synthetic triterpenoid and the combination prevents mammary tumorigenesis driven by ErbB2 overexpression.	USA	Cross sectional	female MMTV-ErbB2/neu mice, 6–7 weeks	transgenic mice	co-treatment	CDDO-Im; CDDO-Im+ BXL0124	p.o.; long-term: CDDO-Im (3 mmol/kg) or combination with BXL0124 (0.3 mg/kg body weight); 3 times a week for 41 weeks; p.o.; short term: CDDO-Im (3 mmol/kg) or combination with BXL0124 (0.3 mg/kg body weight); 6 times a week for 3 weeks	DMSO, BXL0124	D/A*	D/A*	N/A	N/A	the combination therapy down-regulated the ErbB2 signaling pathway (only in the long-term administration group)	average body weight and serum calcium level were not affected by BXL0124, CDDO-Im, and the combination	10.1158/1940-6207.CAPR-13-0087
Sinha 2016	CuB inhibits breast cancer metastasis and angiogenesis through VEGF-mediated suppression of FAK/MMP-9 signaling axis.	India	Cross sectional	female Balb/c mice	4T1 cells, s.c. into the mammary fat pad	triterpene	CuB	i.p.; 0.1mg/kg and 0.25 mg/kg body weight of CuB three times a week for three consecutive weeks.	Vehicle	D/A*	D/A*	D/A*	D/A*	CuB inhibits metastasis and angiogenesis in metastatic breast cancer by downregulating VEGF/FAK/MMP signaling.	CuB caused no toxic effects; no significant body weight changes compared to the untreated control group.	10.1016/j.biocel.2016.05.014
Shukla 2020	Development of putrescine anchored nano-crystalsomes bearing DOX and oleanolic acid: Deciphering their role in inhibiting metastatic breast cancer	India	Cross sectional	female Balb/c mice	4T1 cells	carrier- nanoparticles	free OA: oleanolic acid D+O (OA + DOX) D+O@NCs: Nanosized crystalsomes containing OA and Dox Put-D+O@NCs: Nanosized crystalsomes containing putrescine (Put) used for targeted therapy strategy via glypican-1 receptors, OA, and Dox)	i.v.; 1 and 8.4 mg/kg doses of Dox and OA equivalents, on days 0, 4, 7, 10, 13, 16, and 19, for a total duration of 21 days	1.Vehicle; DOX	D/A*	D/A*	D/A*	D/A*	Put-D+O@NCs target gp-1 receptors, enhance Dox and OA accumulation, induce apoptosis, inhibit angiogenesis and metastasis, and improve pharmacokinetics with reduced toxicity.	Mice body weight showed lower loss with OA and Put-D+O@NCs compared to free Dox and D+O(comb)	10.1039/d0bm01033b
Shi 2020	Synergistic breast cancer suppression efficacy of DOX by combination with glycyrrhetinic acid as an angiogenesis inhibitor	China	Cross sectional	female Balb/c mice	4T1 cells; s.c.	co-treatment	GA; GA+ DOX	34.5mg/kg and 20:1 molar ration (for co-treatment with DOX	saline	D/A*	D/A*	N/A	N/A	GA CD31 and VEGF expression	reduced cardiotoxicity	10.1016/j.phymed.2020.153408
Sharma 2024	Unveiling the potential of ursolic acid modified hyaluronate nanoparticles for combination drug therapy in triple negative breast cancer	India	Cross sectional	female Balb/c mice	4T1 cells; s.c. into the 4th mamary gland	carrier- nanoparticles	UA; hyaluronic acid-UA conjugates; UA+ PTX; HA-UA/PTX NPs	i.v.; 5mg/kg PTX equiv. an interval of 4 days		D/A*	D/A*	D/A*	D/A*	N/A	reduced risk of toxicity	10.1016/j.carbpol.2024.122196
Sawant 2016	Novel triterpenoid AECHL-1 induces apoptosis in breast cancer cells by perturbing the mitochondria-endoplasmic reticulum interactions and targeting diverse apoptotic pathways.	India	Cross sectional	female SCID mice, 6-8 weeks	MCF-7 cells; s.c.; right flank	triterpene	AECHL-1	i.p.; 5 μg/kg; daily for 10 days	PBS; PTX	D/A*	D/A*	D/A*	D/A*	up regulating the Bax: Bcl2 ratio; decreased levels of pNrf2 and GSH		10.1016/j.bbagen.2016.02.002
Saha 2016	Role of metabolic modulator Bet-CA in altering mitochondrial hyperpolarization to suppress cancer associated angiogenesis and metastasis	India	Cross sectional	female Balb/c mice	4T1 cells; injected in the upper fourth inguinal fat pad	triterpenoid	BA-Ca	intratumorally injected; BA-CA; dose of 1mg/kg; 77 days	vehicle	N/A	N/A	D/A*	D/A*	Bet-CA lowered PCNA expression and low BrdU uptake; increase in ROS; decrease in tumor vessel density	N/A	10.1038/srep23552
Rocha 2016	Evaluation of Antitumor Activity of Long-Circulating and pH-Sensitive Liposomes Containing Ursolic Acid in Animal Models of Breast Tumor and Gliosarcoma	Brazil	Cross sectional	female nude mice, 8-9 weeks	MCF-7, s.c.; dorsal flank	carrier- liposomes	UA; UA long-circulating and pH-sensitive liposomes	i.p.; 23mg/kg daily for 5 days	1. Vehicle (10% dimethyl sulfoxide [DMSO] diluted in saline solution) 2. SpHL	N/A	N/A	free UA 0.79 ± 0.24 SpHL UA 1.22 ± 0.20	DMSO in saline solution - 0.58 ± 0.14 SpHL - 0.68 ± 0.14		UA has low toxicity - no other detailes specified	10.1177/1534735416628273
Raja 2011	Anticancer activity of Celastrol in combination with ErbB2-targeted therapeutics for treatment of ErbB2-overexpressing breast cancers.	USA	Cross sectional	female NOD-SCID mice, 4-6 weeks	BT-474 cells injected	triterpene	Cel	The Celastrol was injected at doses of 2 mg/kg and 4 mg/kg, with the treatment administered every other day during the first week and every third day thereafter. The treatment continued until the tumor volume reached 1,000 mm³ or the mice were euthanized.	Vehicle control (diluting the solvent into saline.)	N/A	N/A	D/A*	D/A*	Celastrol showed selective antitumor activity against ErbB2-overexpressing breast cancer cells	Celastrol caused modest weight loss (~7% for 2 mg/kg, ~12% for 4 mg/kg); 4/10 mice died in the 4 mg/kg group, indicating toxicity.	10.4161/cbt.11.2.13959
Qin 2023	Therapeutic effect of multifunctional celastrol nanoparticles with mitochondrial alkaline drug release in breast cancer	China	Cross sectional	Balb/c mice	4T1 cells; hypodermicaly into the armpits	carrier- nanoparticles	Cel: celastrol; TT/PLGA@cela NPs; CS-FA/TT/PLGA@cela NPs	i.v.; 2mg/kg Cel; daily for 14 days	saline	D/A*	D/A*	D/A*	D/A*		significant weight decrease observed in celastrol treated group	10.1016/j.mtadv.2022.100328
Qian 2021	Nanoparticles based on polymers modified with pH-sensitive molecular switch and low molecular weight heparin carrying Celastrol and ferrocene for breast cancer treatment	China	Cross sectional	Balb/c mice	3T3/4T1 cells	carrier- nanoparticles	Cel: celastrol; celastrol + ferrocene; PP/H NPs	i.v.; 2mg/kg Cel; daily for 3 days	saline	Cela 3.24 ± 0.47 Cela+Fc 2.18 ± 0.28 PP/H NPs 1.24 ± 0.19	3.62 ± 0.45	N/A	N/A	N/A	weigh lost in free celastrol treated group; reduced lung metastasis in all treatment groups	10.1016/j.ijbiomac.2021.05.204
Peng 2019	Ginsenoside 20(S)-protopanaxadiol inhibits triple-negative breast cancer metastasis in vivo by targeting EGFR-mediated MAPK pathway.	China	Cross sectional	female Balb/c nu/nu mice, 5 weeks and Balb/c mice, 5–6 weeks	MDA-MB-231,MDA-MB-231-GFP cells or 4T1-luc cells; implanted; 4th mammary fat pad	triterpene	20(S)-PPD	2.5, 5 and10mg/kg of PPD for five weeks	Vehicle	D/A*	D/A*	D/A*	D/A*	Suppressed metastasis by targeting EGFR-mediated MAPK signaling, regulating MMPs/TIMPs balance, and reversing EMT, suggesting potential as a targeted therapy for aggressive breast cancer.	Mice treated with PPD showed no significant toxicity, as indicated by body weight loss.	10.1016/j.phrs.2019.02.003
Peng 2016	Tubeimoside-1 suppresses breast cancer metastasis through downregulation of CXCR4 chemokine receptor expression	China	Cross sectional	female nude mice, 6 weeks	MDA-MB-231-Luc cells; i.v.	triterpene	tubeismoside-1	i.p; 20mg/kg; every other day for a month	DMSO	N/A	N/A	N/A	N/A	lower expression levels of CXCR4 (reduced lung metastasis)	N/A	10.5483/BMBRep.2016.49.9.030
Niu 2019	A novel chitosan-based nanomedicine for multi-drug resistant breast cancer therapy	China	Cross sectional	female nude mice , 5-6 weeks	MDA-MB-231 cells; s.c.; right flank	carrier- nanoparticles	OA: oleanolic acid, FA-CS-g-OA NP's and FA-CS-g-OA@DOX NP's	i.v.; 7.5 mg/kg DOX equiv.; every two days; for 30 days	saline; DOX	N/A	N/A	746 ± 73 mm3 (saline); 251 ± 23 mm3 (DOX)	446 ± 43 mm3 (OA); 13 ± 2 mm3 (FA-CS-g-OA@DOX NPs)	FA-CS-g-OA@DOX NPs significantly upregulated the levels of PARP, PTEN and p53 compared with OA; FA- CS-g-OA and FA-CS-g-OA@DOX NPs significantly inhibited the expression of TGF-β, MMP-2 and collagen I (antifibrosis effect)	FA-CS-g-OA@DOX NPs caused severe tumor necrosis, minimal liver damage, and no damage to other organs.	10.1016/j.cej.2019.02.201
Ning 2024	Ginsenoside Rg3 decreases breast cancer stem-like phenotypes through impairing MYC mRNA stability	China	Cross sectional	female Balb/c nu/nu mice, 4-6 weeks	MDA-MB-231 cells and seccondary tumor xenografts; s.c. into the right flanks (primary tumor); s.c. into four different flanks of each mouse (xenograft)	triterpene	Rg3	i.p.; 10 mg/kg, every 2 days for 3 weeks	saline	N/A	N/A	N/A	N/A	previously Rg3 treated tumors exhibited reduced expression of cancer stem-related proteins (c-Myc, Oct4, Sox2, and Lin28)	N/A
Nakhjavani 2021	Anti-Cancer Effects of an Optimised Combination of Ginsenoside Rg3 Epimers on Triple Negative Breast Cancer Models	Australia	Cross sectional	female NSG mice, 6–8 weeks	MDA-MB-231-Luc cells; injected; 4th right mammary fat pad	triterpene	Rg3; epimers of Rg3 (20(S)-Rg3-SRg3 and 20(R)-Rg3 RRg3)	s.c.; study A:SRg3 (23 mg/kg) + RRg3 (11.5 mg/kg); study B:SRg3 (46 mg/kg) + RRg3 (23 mg/kg) ; three times a week for 40 (study A) and 23 (study B) days	vehicle (10% DMSO, 20% Cremophor EL 70% DPBS)	N/A	N/A	D/A*	D/A*	the combinations used reduced the tumor growth and lung metastasis	no significant differences between the two groups in terms of weight loss, fur condition, posture and behaviour	10.3390/ph14070633
Mu 2017	AG36 Inhibits Human Breast Cancer Cells Proliferation by Promotion of Apoptosis In vitro and In vivo.	China	Cross sectional	female Balb/c mice	MCF-7, s.c. into the right anterior armpit	triterpene	AG36	i.p.; 0.75, 1.5, and 3.0 mg/kg; every 2 days for 17 days	PBS; cyclophosphamide	D/A*	D/A*	D/A*	D/A*	N/A	no significant effects on body weight, some liver toxicity	10.3389/fphar.2017.00015
Mohapatra 2023	Nimbolide-based nanomedicine inhibits breast cancer stem-like cells by epigenetic reprogramming of DNMTs-SFRP1-Wnt/fβ-catenin signaling axis	India	Cross sectional	female Balb/c mice, 6-8 weeks	ALDH (high) BCSCs cells; s.c.; mammary fat pad	carrier- nanoparticles	Nim; Nim NPs	i.v.; 10 and 20 mg/kg Nim; single dose	dosing solution	D/A*	D/A*	D/A*	D/A*	downregulation of Wnt/b-catenin signaling-associated proteins; Oct4, Sox2, and Nanog; reduced ki-67 positive cells and Beta-catenin	no change in body weight and no damage to major organs	10.1016/j.omtn.2023.102031
Mertens-Talcott 2012	Betulinic acid decreases ER-negative breast cancer cell growth in vitro and in vivo: role of Sp transcription factors and microRNA-27a:ZBTB10.	USA	Cross sectional	female Balb/c nu/nu mice, 3–4 weeks	MDA-MB-231 cells; s.c.; flank mouse	triterpene	BA	oral gavage; 20 mg/kg/d, every second day, for 25 days	DMSO 1%	D/A*	D/A*	D/A*	D/A*	BA inhibits MDA-MB-231 tumor growth, angiogenesis, and metastasis by suppressing miR-27a, inducing ZBTB10, and repressing Sp transcription factors, leading to decreased VEGFR expression and reduced tumor cell escape.	N/A	10.1002/mc.21893
Mandal 2013 (2)	Suppression of inflammatory cascade is implicated in methyl amooranin-mediated inhibition of experimental mammary carcinogenesis.	USA	Cross sectional	female Sprague–Dawley rats, ~43 days	DMBA; p.o.	triterpenoid	AMR-Me	p.o.; AMR-Me (0.8, 1.2, and 1.6 mg/kg, respectively) three times a week (Monday– Wednesday–Friday) for 18 week	no treatment	N/A	N/A	N/A	N/A	Based on the results presented here, we conclude that novel oleanane triterpenoid AMR-Me suppresses the inflammatory cascade during DMBA-evoked rat mammary carcinogenesis by inhibiting inflammatory and stress mediators, such as COX-2, HSP90, and NF-kB.	N/A	10.1002/mc.22067
Mandal 2013 (1)	Simultaneous disruption of estrogen receptor and Wnt/β-catenin signaling is involved in methyl amooranin-mediated chemoprevention of mammary gland carcinogenesis in rats.	USA	Cross sectional	female Sprague–Dawley rats, 43 days	DMBA; p.o.	triterpenoid	AMR-Me	p.o.; AMR-Me via oral gavage; Doses: 0.8 mg/kg, 1.2 mg/kg, and 1.6 mg/kg; Frequency: three times per week; Duration: 18 weeks (2 weeks prior to DMBA administration and 16 weeks after mammary carcinogenesis induction with DMBA);	no treatment	N/A	N/A	N/A	N/A	AMR-Me suppresses the activation of the Wnt/β-catenin signaling pathway, characterized by a decrease in β-catenin expression in both the nucleus and cytoplasm. The expression of the β-catenin target gene, cyclin D1, was reduced, indicating cell cycle regulation towards tumor inhibition. AMR-Me also reduced the proliferating cell nuclear antigen (PCNA).	AMR-Me treatment showed no liver or kidney abnormalities, no behavioral changes, and no impact on body growth, indicating no toxicity.	10.1007/s11010-013-1803-7
Luo 2024	Ganoderic acid D attenuates gemcitabine resistance of triple-negative breast cancer cells by inhibiting glycolysis via HIF-1 α destabilization	China	Cross sectional	female Balb/c nu/nu mice, 4 weeks	BT20 cells; s.c; right side	co-treatment	GAD: Ganoderic acid D+ gemcitabine	GEM (50 mg/kg/every other day, i.p.) + GAD (50 mg/kg/daily, i.p.) low-dose group; GEM (50 mg/kg/every other day, i.p.) + GAD (100 mg/kg/daily, i.p.) high-dose group;	1. DMSO (equal volume of PBS containing 5 % DMSO) 2. GEM + DMSO	D/A*	D/A*	D/A*	D/A*	GAD attenuates GEM resistance in TNBC cells, promotes HIF-1α degradation via p53/MDM2 pathway, inhibits glycolysis by downregulating glycolytic genes, potential targeted inhibitor for GEM-resistant TNBC.	Slight body weight decrease in GEM-treated mice; no change in GEM + GAD-treated mice, indicating no significant toxicity from GAD.	10.1016/j.phymed.2024.155675
Luo 2024	Saikosaponin D potentiates the antineoplastic effects of DOX in drug-resistant breast cancer through perturbing NQO1-mediated intracellular redox balance	China	Cross sectional	nude mice	MCF-7/DOX cells	co-treatment	SSd: Saikosaponin D; SSd+DOX	i.p.; SSD: 10 mg/kg (divided in 3 days) for 15 days; SSD+ DOX: 5 or 10 mg 10 mg/kg (divided in 3 days) for 15 days	saline	SSD 10 mg/kg:0.21g; SSD 5 mg/kg+DOX: 0.19;SSD 10 mg/kg+ DOX: 0.15	0.31g	SSD 10 mg/kg: 239 mm3	381.86mm3	increase of P-gp, PGC-1α, STAT1, and NQO1 protein levels; decrease expression of γ-H2AX and cleaved caspase3; decrease in Ki-67 positive cells (in combination groups)	no modification in body weigh was observed	10.1016/j.phymed.2024.155945
Luo 2021	Carbon nanotubes (CNT)-loaded ginsenosides Rb3 suppresses the PD-1/PD-L1 pathway in triple-negative breast cancer	China	Cross sectional	nude mice	MDA-MB-231 cells	carrier- nanoparticles	Rb3-carbon nanotubes	N/A	carbon nanotubes	N/A	N/A	D/A*	D/A*	reduced the expresion of PD-L1 in tumors	-
Lubet 2016	5MeCDDO Blocks Metabolic Activation but not Progression of Breast, Intestine, and Tongue Cancers. Is Antioxidant Response Element a Prevention Target?	USA	Cross sectional	female Sprague-Dawley rats, 50 days (MNU model) and 43 days (DMBA model)	MNU Model: BW; injection; jugular vein DMBA Model: DMBA; p.o.	triterpenoid	CDDO-Me	p.o.; 5MeCDDO (27 and 81 ppm), 14 days for the DMBA model, 7 days for MNU model	no treatment (used in both models) and 5,6-benzoflavone (500ppm) (used in the DMBA model)	139mg (DMBA model, 27mg/kg 5MeCCDO); 551mg (DMBA model, 2.7mg/kg 5MeCCDO);19.2mg (MNUmodel)	no treatment: 900mg; 5,6-benzoflavone: 67mg	N/A	N/A	5McCCDO induces antioxidant response	MNU group: 27ppm dose increased tumor weight; 81ppm dose of 5McCCDO was toxic, causing weight loss and moribund conditions.	10.1158/1940-6207.CAPR-15-0294
Lu 2023	Ginsenoside Rb1 stabilized and PTX / protopanaxadiol co-loaded nanoparticles for synergistic treatment of breast tumor	China	Cross sectional	female Balb/c mice	4T1 cells subcutaneously injected into the right axilla	carrier- nanoparticles	20(S)-PPD; Rb1-20(S)-PPD NPs; 20(S)-PPD-PTX-Rb1 NPs	tail vein administration every 2 days for seven times; PPD solution 16 mg/kg Rb1-PPD NPs 16 mg/kg equivalent PPD GPP NPs 16 mg/kg equivalent PPD, 8 mg/kg equivalent PTX (PTX)	1. Normal saline 2. PTX	N/A	N/A	D/A*	D/A*	PPD promoted TNF-α expression, reduced TGF-β, and inhibited tumor angiogenesis, improving the tumor microenvironment. However, GPP NPs lacked long circulation capacity for optimal tumor targeting.	No significant toxicity in vivo; slight body weight decline in GPP NPs group, with no major side effects or organ index differences.	10.1016/j.biopha.2023.114870
Long 2024	Combating multidrug resistance of breast cancer with ginsenoside Rh2-irrigated nano-in-thermogel	China	Cross sectional	female nude mice	MCF and MCF-7/PTX cells; s.c.; breast fat pad	carrier- nanoparticles	Rh2: ginsenoside Rh2 + PTX; GS-Gel - Solid lipid nanoparticles (SLNs) dispersed in a poloxamer-based thermogel containing GRh2 PS1GS1-Gel: SLNs incorporated in a gel at a 1:1 molar ratio of PTX and GRh2 PS5GS1-Gel: SLNs incorporated in a gel at a 5:1 molar ratio of PTX and GRh2	i.v. PTX + oral GRh2 GS-gel, PS1GS1-gel, PS5GS1-Gel - intratumoral injection every three days for three rounds	1. untreated mice 2.. PS-gel - SLNs incorporated in a gel containing PTX	N/A	N/A	PTX + GRh2 - 336.81 mm3 GS-Gel - 779.53 mm3 PS1GS1-Gel - 132.53 mm3 PS5GS1-Gel - 29.74 mm3	untreated model group - 1136.64 mm3 PS-Gel - 182.96 mm3	Increasing PTX uptake, reducing P-gp expression, depleting ATP, and minimizing toxicity. GRh2 also lowers PTX-induced hematological toxicity, providing a safer option for drug-resistant cancers.	Increased white blood cells, lymphocytes, and neutrophils in PS-Gel group; normal blood parameters in PSGS-Gel group; increased platelet count in both groups.	10.1016/j.ijpharm.2023.123718
LiuY 2018	Ginsenoside Rg5 induces apoptosis and autophagy via the inhibition of the PI3K/Akt pathway against breast cancer in a mouse model	China	Cross sectional	female Balb/c nu/nu mice, 4 weeks	MCF-7 cells; s.c.; left flank	triterpene	Rg5	i.p. 10mg/kg and 20mg/kg every day, for 30 days	Saline Docetaxel	D/A*	D/A*	D/A*	D/A*	Rg5 showed strong antitumor effects against breast cancer in vivo by inducing caspase-dependent apoptosis and autophagy by inhibiting the PI3K/Akt signaling pathway.	Rg5 showed no significant side effects on body weight, immune function, or organ health; no liver damage or toxicity observed.	10.1039/C8FO01122B
Liu 2023	Self-assembling nanoarchitectonics of size-controllable celastrol nanoparticles for efficient cancer chemotherapy with reduced systemic toxicity	China	Cross sectional	female Balb/c nu/nu mice	MCF-7 cells; s.c.; right leg	triterpene	cel	via tail vein injection; group 2: 50 lL celastrol (castor oil: ethanol = 1:1, 1.6 mg/mL, 4 mg/kg), group 3: 100 lL E-Cel NPs (0.8 mg/mL, 4 mg/kg), and group 4: 100 lL S-Cel NPs (0.8 mg/ mL, 4 mg/kg). Duration: 14 days	PBS	N/A	N/A	D/A*	D/A*	N/A	ALT and AST levels were significantly increased, indicating liver damage; celastrol and nanoparticles showed minimal kidney and heart toxicity.	10.1016/j.jcis.2022.12.162
Liu 2020	Ginsenoside Rh2 pretreatment and withdrawal reactivated the pentose phosphate pathway to ameliorate intracellular redox disturbance and promoted intratumoral penetration of adriamycin	China	Cross sectional	female Balb/c mice, 8-10 weeks	MCF-7 cells; s.c.; right flank	co-treatment	Rh2; Rh2+ adriamycin	single Rh2 group: CMC-Na for 6 days followed by Rh2 administration (50 mg/kg−1, i.g.) on day 7 for 14 days; single Rh2 +ADR group: CMC- Na for 6 days followed by coadministration of Rh2 (50 mg kg−1, i.g.) and ADR on day 7 for 14 days; Rh2 pretreatment group: Rh2 (50 mg kg−1, i.g., daily) for 6 successive days followed by CMC-Na administration on day 7 for 14 days; Rh2 pretreatment and ADR adminis…	CMC-Na	N/A	N/A	D/A*	D/A*		N/A	10.1016/j.redox.2020.101452
Liu 2018	Esculentoside A suppresses breast cancer stem cell growth through stemness attenuation and apoptosis induction by blocking IL-6/STAT3 signaling pathway.	China	Cross sectional	female Balb/c mice, 6 weeks	EMT6M cells; s.c.; inoculated	triterpene	esculentoside A	gavage; 10, 20, and 40 mg/kg of EsA, five times a week for 6 weeks	Saline	the mice treated with 10, 20, and 40 mg/kg of EsA was 1.56 ± 046 g, 1.36 ± 0.37 g, and 1.26 ± 0.45 g	2.18 ± 0.31 g	D/A*	D/A*	suppress breast CSC growth both in vitro and in vivo by attenuating stemness and inducing apoptosis through the inhibition of the IL-6/STAT3 signaling pathway.	No obvious toxicity in EsA-treated mice; body weight increase and no significant differences in organ histopathology or blood biochemistry.	10.1002/ptr.6172
Liu 2017	Self-assembled nanoparticles based on a carboxymethylcellulose-ursolic acid conjugate for anticancer combination therapy	China	Cross sectional	female Balb/c mice, 4–6 weeks	4T1 cells; s.c.; right auxiliary flank region	triterpenoid	UA; CMC-UA	i.v.; free UA (10 mg/kg1), free HCPT (10 mg/kg1), or CMC–UA NPs or CMC–UA/HCPT NPs equal to the free UA concentration on days 0, 2, 4, 6 and 8. Duration: 40 days	PBS	N/A	N/A	UA: 2834+-1074mm^3 CMC-UA NPs: 538+-167mm^3 CMC–UA/HCPT NPs: 362+-129mm^3	5059+-1526	remarkably suppressed tumor growth by eliminating bulk tumor cells in a 4T1 orthotopic tumor murine model	the nanoparticles designed in this study could avoid severe hematologic toxicity.	10.1039/c7ra05913b
Ling 2007	The novel triterpenoid C-28 methyl ester of 2-cyano-3, 12-dioxoolen-1, 9-dien-28-oic acid inhibits metastatic murine breast tumor growth through inactivation of STAT3 signaling.	USA	Cross sectional	female Balb/c mice, 6-8 weeks	4T1/rLu/GFP cells; mammary fat pads	triterpenoid	CDDO-Me	i.v.; CDDO-Me at 200 Ag/mouse at 2-day intervals. CDDO-Me treatment was initiated at either day 1 or day 5; Duration: 95 days	Empty liposomes	N/A	N/A	N/A	N/A	Src and Akt by phosphorylated STAT3 or by STAT3 remain largely unknown.	No significant toxicity was observed in CDDO-Me–treated animals.	10.1158/0008-5472.CAN-06-3629
Lim 2020	Pygenic acid A (PA) sensitizes metastatic breast cancer cells to anoikis and inhibits metastasis in vivo	Korea	Cross sectional	Balb/c mice	4T1-luc cells; i.v.; tail vein	triterpene	pygenic acid A	i.v.; 16 μM PA; Duration: 18 days	DMSO	N/A	N/A	N/A	N/A	the inhibition of Akt, STAT3, and p38 MAPK and activation of the ER stress response.the mechanisms have not yet been comprehensively studied.	did not affect cell viability, indicating little toxicity in the normal cells.	10.3390/ijms21228444
Liby 2008	Prevention and treatment of experimental estrogen receptor-negative mammary carcinogenesis by the synthetic triterpenoid CDDO-methyl Ester and the rexinoid LG100268.	USA	Cross sectional	female MMTV-neu mice, 10 weeks	MMTV mice are transgenic	triterpenoid	CDDO-Me	fed rexinoid LG100268 (268) (60 mg/kg diet), CDDO-Me (100 mg/kg diet), or the combination in powdered diet; Duration: 4 weeks	Powder diet for mice	CDDO-Me: 24.1+- 1.4 g CDDO-Me + 268: 25.8+- 0.9 g	24.4+- 3.5 g	D/A*	D/A*	CDDO-Me targeted IKK and phosphorylated STAT3 and induced apoptosis in ER-negative breast cancer epithelial cells	These drugs were well tolerated at these doses, with no evident weight loss or other toxicity.	10.1158/1078-0432.CCR-08-0040
Liang 2021	Transcriptome study of oleanolic acid in the inhibition of breast tumor growth based on high-throughput sequencing	China	Cross sectional	female Balb/c mice, 4-5 weeks	4T1 cells; s.c.; into 5~6 intercostals and the lateral abdominal wall of the chest wall	triterpene	OA	i.g.; 30 mg/kg; daily for 14 days	vehicle (corn oil)	D/A*	D/A*	N/A	N/A	downregulation of THBS1, EDN1, CACNG4, CCN2, AXIN2, BMP4; up-regulation of ATF4, SERPINE1, SESN2, PPARGC1A, EGR1 and JAG1	N/A
Liang 2018	CuB inhibits the migration and invasion of breast cancer cells by altering the biomechanical properties of cells	China	Cross sectional	female Balb/c mice, 6 weeks	SKBR‐3 cells; injected; mammary fat pad	triterpene	CuB	i.p.; 0.5 mg/kg;every other day for 20 days	saline, vincristine	N/A	N/A	N/A	N/A	reduced expression of ROCK, CDC42, and Rac1 proteins; reduced lung metastasis		10.1002/ptr.6250
Li 2024	Efficient Sequential Co-Delivery Nanosystem for Inhibition of Tumor and Tumor-Associated Fibroblast-Induced Resistance and Metastasis	China	Cross sectional	female Balb/c mice, 6 weeks	4T1 cells and NIH 3T3 cells; s.c.; fourth mammary pad	carrier- liposomes	BA; Cel; BA+ Cel; BA micelles; Cel liposomes; Cel and BA micelles co-encapsulated into liposomes; Folic acid-modified liposomes containing Cel and BA micelles	i.v.; 2mg/kg BA and Cel, 14 injections	PBS	D/A*	D/A*	D/A*	D/A*	F/CL@BM effectively inhibits tumor growth by targeting CAFs with celastrol, sensitizing tumor cells to chemotherapy and enhancing the efficacy of betulinic acid.	No significant changes were observed in the heart, liver, spleen, kidneys, body weight, or serum biochemistry (ALT, AST)	10.2147/IJN.S427783
Li 2021	Ginsenoside (20S)-protopanaxatriol induces non-protective autophagy and apoptosis by inhibiting Akt/mTOR signaling pathway in triple-negative breast cancer cells	China	Cross sectional	female nude mice, 6-8 weeks	MDA-MB-231 cells; injected; right axilla	co-treatment	20S-PPT; 20S-PPT+3-MA	i.g.; 20 mg/kg; every other day for 14 days	saline	D/A*	D/A*	D/A*	D/A*	PPT: down-regulation of BCL-2, p62, and Ki-67; up-regulation of Bax and LC3B PPT + 3-MA group: up-regulation of Bcl-2, p62, and Ki-67; down-regulation of LC3B	no significant difference in the structure of the heart, liver, and kidney tissues	10.1016/j.bbrc.2021.10.067
Li 2020	Cell-penetrating corosolic acid liposome as a functional carrier for delivering chemotherapeutic drugs	China	Cross sectional	female Balb/c mice, 6-8 weeks	4T1 cells; injected; mammary fat pad	carrier- liposomes	CA + DOX; CA cholesterol-free liposomes; DOX-CALP	i.v.; 5mg/kg CA; every 5 days for 15 days	saline	N/A	N/A	D/A*	D/A*	reduced pSTAT3 levels (CALP group)	reduce lung metastasis (Dox-CALP);no organ toxicity reported for Dox-CALP	10.1016/j.actbio.2020.02.013
Li 2018	Celastrol induces ubiquitin-dependent degradation of mTOR in breast cancer cells.	China	Cross sectional	female nude mice, 5 weeks	MDA-MB-231 cells; injected; into the 4th breast	triterpene	Cel	i.g.; 3mg/kg; daily for 48 days	saline	N/A	N/A	D/A*	D/A*	-	-	10.2147/OTT.S187315
Li 2017	The effect of saikosaponin D on DOX pharmacokinetics and its MDR reversal in MCF-7/adr cell xenografts.	China	Cross sectional	Balb/c nu/nu mice, 4-6 weeks	MCF-7/adr cells; s.c.; the back	triterpene	SSd	i.p.; DOX (5 mg/kg), SSd (5 mg/kg) and Dox-SSd (5 and 5 mg/kg) every second day; Duration: three weeks	saline	D/A*	D/A*	D/A*	D/A*	P-gp in xenografts treated with SSd was lower than in the control group and the Dox group.	no cytotoxic effects on normal human cells.
Leng 2022	Biomimetic CuB-Polydopamine Nanoparticles for Synergistic Chemo-Photothermal Therapy of Breast Cancer	China	Cross sectional	female Balb/c mice, 6 weeks	4T1 cells; s.c.; the armpits	carrier- nanoparticles	CuB; CuB-polydopamine NPs +/- laser	i.v.; 15 mg/kg CuB; +/- laser (for 5 min, 24h after i.v. treatment); single dose	PBS	D/A*	D/A*	D/A*	D/A*	no lung metastasis was observed for the PDA@MB+ laser group	no toxicity was observed in the heart, liver, spleen, lungs and kidneys	10.3389/fbioe.2022.841186
Lee 2018	The ginsenoside metabolite compound K inhibits hormone-independent breast cancer through downregulation of cyclin D1	Korea	Cross sectional	female nude mice, 5 weeks	MCF10DCIS cells; s.c.; in the flank.	triterpenoid	CK	i.p; CK (0.2 or 1 mg/kg body wt); every other day for 3 weeks.	no treatment	D/A*	D/A*	D/A*	D/A*	The results showed that CK downregulates cyclin D1 CK significantly induced cell cycle arrest in the G1 phase	No significant body weight loss or change in appearance was observed in mice	10.1016/j.jff.2018.04.050
Lan 2021	A carrier-free folate receptor-targeted ursolic acid/methotrexate nanodelivery system for synergetic anticancer therapy	China	Cross sectional	Balb/c mice, 4-5 weeks	MCF-7cells; s.c.; right front leg	carrier- nanoparticles	UA+ methotrexate; UA-methotrexate NPs	i.v.; 9 mg/kg UA; ; every 2 days; 5 doses	Tween 80% (10%)	D/A*	D/A*	D/A*	D/A*	tumor cells in the UA-methotrexate NPs group exhibited irregular morphology and significantly reduced nuclei	UA-methotrexate NP's did not induce organ toxicity in kidney, liver, spleen, heart, and lung	10.2147/IJN.S287806
Konopleva 2006	Synthetic triterpenoid 2-cyano-3,12-dioxooleana-1,9-dien-28-oic acid induces growth arrest in HER2-overexpressing breast cancer cells	USA	Cross sectional	female nude mice, 5 weeks	MCF-7/Neo or MCF7/HER2 cells; s.c.; right flank	triterpenoid	CDDO	i.v.; Liposomal CDDO thrice weekly via tail vein 20 mg/kg/mouse/d (0.4 mg/ mouse/d in 200 AL); 3 weeks.	empty liposomes	N/A	N/A	D/A*	D/A*	activates PPARγ, restores caveolin-1, downregulates cyclin D1, and induces apoptosis in HER2-overexpressing breast cancer cells	Inconspicuous mitotic figures, reduced nucleocytoplasmic ratio, and tumor tissue replacement by fibrosis trending to confluence.	10.1158/1535-7163.MCT-05-0350
Kong 2024	Targeted codelivery of DOX and oleanolic acid by reduction responsive hyaluronic acid-based prodrug nano-micelles for enhanced antitumor activity and reduced toxicity	China	Cross sectional	female Balb/c mice, 4 weeks	4T1 cells; s.c.; in the right flank	carrier- micelles	OA+ DOX; micelles with OA and DOX	i.v.; saline, HSO NPs, free DOX, a combination of free DOX and OA, HSO NPs/DOX (DOX equivalent dose 5 mg/kg, OA at an equivalent concen- tration with HSO NPs/DOX), respectively.	saline	D/A*	D/A*	D/A*	D/A*			10.1016/j.ijbiomac.2024.134135
Kong 2016	Platycodin D, a metabolite of Platycodin grandiflorum, inhibits highly metastatic MDA-MB-231 breast cancer growth in vitro and in vivo by targeting the MDM2 oncogene	China	Cross sectional	female Balb/c nu/nu mice, 4-6 weeks	MDA-MB-231 cells; s.c.; right subaxillary area	triterpene	platycodin D	1 mg/kg PD group 5 mg/kg PD group i.p.; injection. All mice were treated five days per week for four weeks.	Vehicle: PEG400:Saline:Etanol=400:300:200	D/A*	D/A*	D/A*	D/A*	PD decreased the expression levels of MDM2, MDMX, and mutant p53, and upregulated the expression of proteins downstream of MDM2	PD treatment up to 2.5 mg/kg showed no significant body weight changes, suggesting no major toxicity at this dose.	10.3892/or.2016.4935
Kim 2011	CDDO-Methyl Ester Delays Breast Cancer Development in Brca1 -Mutated Mice	China	Cross sectional	female Brca1(Co/Co);MMTV-Cre;p53(+/-) mice	transgenic mice	triterpenoid	CDDO-Me	p.o. (diet); 50mg/kg daily for 6 weeks	no treatment	N/A	N/A	N/A	N/A	decrease levels of ErbB2, p-ErbB2, cyclin D1, and gH2AX	N/A	10.1158/1940-6207.CAPR-11-0359
Kallepu 2020	sp(3) -Rich Glycyrrhetinic Acid Analogues Using Late-Stage Functionalization as Potential Breast Tumor Regressing Agents.	India	Cross sectional	SCID mice	MDA-MB-231 cells	triterpenoid	GA; GA derivates	i.p.; 20mg/kg and 40mg/kg on every alternate day for 15days; derivated from GA: 9d, 12m i.p.; 40mg/kg Just GA	DMSO	D/A* in supplement	D/A* in supplement	D/A* in supplement	D/A* in supplement	It induces oxidative stress by increasing mitochondrial superoxide production and reducing glutathione (GSH) levels. It causes mitochondrial membrane depolarization and cell death.	Without toxicity to healthy cells	10.1002/cmdc.202000400
Kai 2018	Natural product toosendanin reverses the resistance of human breast cancer cells to adriamycin as a novel PI3K inhibitor	China	Cross sectional	female Balb/c mice, 5 weeks	4T1 cells; right flank abdominal mammary fat pad	co-treatment	TSN + adryamicin	injected; 0.62 mg/kg, every two days for 15 days	DMSO	N/A	N/A	D/A*	D/A*	downregulation of p-Akt	no significant liver and kidney injury	10.1016/j.bcp.2018.03.022
Jin 2018	Higenamine enhances the antitumor effects of CuB in breast cancer by inhibiting the interaction of AKT and CDK2.	China	Cross sectional	female Balb/c nu/nu mice, 3-4 weeks	SKBr3 cells; s.c.; implanted; right flank	co-treatment	CuB; CuB + higenamine	i.p.; Cu B (500 μg/kg) alone or + higenamine (25 μg/kg) every other day for 13 days	1. Saline 2. higenamine	D/A*	D/A*	D/A*	D/A*	Cu B suppressed the AKT pathway, while the synergistic effect of the combination treatment was likely due to CDK2 and CCNA2 inhibition.	No significant differences in body weight or organ indices (heart, liver, spleen, lung, kidney), indicating no toxicity.	10.3892/or.2018.6629
Jin 2016	Folate-Chitosan Nanoparticles Loaded with Ursolic Acid Confer Anti-Breast Cancer Activities in vitro and in vivo.	USA	Cross sectional	Balb/c mice, 4-6 weeks	MCF-7 cells; s.c.; into the back	carrier- nanoparticles	UA; folate-chitosan NPs loaded with UA	i.p.; 12,5mg/kg UA; daily for 9 days	saline	D/A*	D/A*	N/A	N/A	down-regulation of the expression of of IFN-γ and TNF-α	N/A	10.1038/srep30782
Jiao 2019	Betulinic acid suppresses breast cancer aerobic glycolysis via caveolin-1/NF-κB/c-Myc pathway.	China	Cross sectional	female MMTV-PyVT+/− mice, 6 weeks	transgenic mice	triterpene	BA	i.p.; 250mg/kg, every 2 days for 68 days	saline	N/A	N/A	D/A*	D/A*	delayed onset of tumors in treated mice; decrease of LDH-A, c-Myc, PDK1 and Ki67; increase in Cav-1 expression	No morphological variations in heart, liver, spleen, lungs, or kidneys; no changes in hematological parameters, indicating low cytotoxicity.	10.1016/j.bcp.2019.01.016
Jiang Ke 2017	Astragaloside IV inhibits breast cancer cell invasion by suppressing Vav3 mediated Rac1/MAPK signaling.	China	Cross sectional	female Balb/c nu/nu mice, 6 weeks	MDA-MB-231 cells; implanted; mammary fat pads	triterpene	AS-IV	i.p.; 20 mg/kg, every 3 days, for 6 weeks	Vehicle - HBSS	N/A	N/A	D/A*	D/A*	Inhibits breast cancer cell proliferation and invasion and suppresses tumor growth in vivo by downregulating Vav3 and inactivating the Rac1/MAPK signaling pathway	N/A	10.1016/j.intimp.2016.10.001
Jiang 2017	A carrier-free dual-drug nanodelivery system functionalized with aptamer specific targeting HER2-overexpressing cancer cells	China	Cross sectional	female nude mice	BT474 cells; s.c.; right armpit	carrier- nanoparticles	UA; UA+DOX; UD NPs; Ap/UD NPs	i.v.; 4mg/kg UA; every 3 days; 9 doses	PBS; DOX	D/A*	D/A*	D/A*	D/A*	Ap/UD NPs decreased the expression of HER2 in tumor tissue	N/A	10.1039/c7tb02562a
Jeon 2021	Ginsenoside-Rg2 affects cell growth via regulating ROS-mediated AMPK activation and cell cycle in MCF-7 cells.	Korea	Cross sectional	male Balb/c nu/nu mice, 6 weeks	MCF-7 cells; s.c.; right limb of mice	triterpene	Rg2	i.p.; 5 mg/kg, every three days, for 14 days	PBS; 4-OHT	D/A*	D/A*	~67 ± 24 mm3	PBS ~117 ± 12 mm3 4-OHT ~22 ± 6 mm3	Anticancer effects on MCF-7 cells by activating AMPK through ROS generation, while inhibiting ERK1/2 and Akt activation, which are crucial for cell survival	No significant liver or kidney function changes in G-Rg2 (5 mg/kg) and 4-OHT (5 mg/kg) groups, indicating no toxicity.	10.1016/j.phymed.2021.153549
Hyer 2005	Synthetic triterpenoids cooperate with tumor necrosis factor-related apoptosis-inducing ligand to induce apoptosis of breast cancer cells	USA	Cross sectional	female Balb/c nu/nu mice, 4 weeks	MDA-MB-468 cells; s.c.; the flanks	triterpenoid	CDDO-Im	i.p.; injections of CDDO-Im then 6 hours later (where indicated) given i.p. injections of 5 mg/kg/d of TRAIL (in PBS). Duration: 14 days	Vehicle: DMSO	D/A*	D/A*	D/A*	D/A*	The mechanism by which CDDO and CDDO-Im alter cell surface DR4 and DR5 expression is currently unknown; it might involve disruption of intracellular redox balance leading to subsequent c-jun-NH2-kinase ( JNK) activation.	May cause mild kidney histologic changes, requiring further investigation; combination TRAIL and CDDO-Im treatment also caused transient weight loss.	10.1158/0008-5472.CAN-04-3319
Huynh 2021	Ginsenoside rh1 induces mcf-7 cell apoptosis and autophagic cell death through ros-mediated akt signaling	Korea	Cross sectional	female Balb/c nu/nu mice	MCF-7 cells; s.c.; right flanks	triterpene	Rh1	i.p.; 2 or 5 mg/kg, every three days for 16 days	1. DMSO in PBS 2. 5-FU	D/A*	D/A*	D/A*	D/A*	Anticancer effects in ER-positive breast cancer cellsIt generated ROS, inhibited cancer cell survival pathways (PI3K/Akt/mTOR), and counteracted estrogen-stimulated cell proliferation.	N/A	10.3390/cancers13081892
Huang 2024	Development of Dual-Targeted Mixed Micelles Loaded with Celastrol and Evaluation on Triple-Negative Breast Cancer Therapy	China	Cross sectional	female Balb/c mice, 4-5 weeks	MDA-MB-231 cells; transplanted; right breast pad	carrier- micelles	Cel; celastrol micelles	i.v.; 2mg/kg Cel; every other day for 14 days	saline	D/A*	D/A*	D/A*	D/A*	N/A	body weight reduction in the free celastrol group	10.3390/pharmaceutics16091174
Huang 2021	Soyasaponin Ag inhibits triple-negative breast cancer progression via targeting the DUSP6/MAPK signaling	China		female Balb/c nu/nu mice, 4 weeks	MDA-MB-231 cells; s.c.; left and right thigh flanks	triterpene	soyasaponin Ag	were pre-fed twice a week Ssa Ag (15 mg/kg) for two weeks	0.1% CMC 0.1%	D/A*	D/A*	D/A*	D/A*	Potent cytotoxicity to BC MDA-MB-231 cells and induces cell cycle arrest. Mechanism of soyasaponin Ag (Ssa Ag) in TNBC have not been investigated.	N/A	10.5603/FHC.a2021.0029
Huang 2020	Preparation of high drug-loading celastrol nanosuspensions and their anti-breast cancer activities <i>in vitro</i> and <i>in vivo</i>	China	Cross sectional	Balb/c mice , 6 weeks	4T1 cells; s.c.; right armpit	triterpene	Cel	i.v.; CSL-NSps (3 mg/kg, test group 1), i.g.; CSL-NSps (3 mg/kg, test group 2), or i.g.; CSL suspension (3 mg/kg, test group 3)	saline	N/A	N/A	D/A*	D/A*	CSL-NSps displayed slightly enhanced inhibitory effect against 4T1 cells, with an IC50 value of 2.82 μg/mL	CSL-NSps and CSL suspension groups showed body weight loss, indicating CSL had little systemic toxicity.	10.1038/s41598-020-65773-9
Hu 2020	Astragaloside IV inhibits cell proliferation and metastasis of breast cancer via promoting the long noncoding RNA TRHDE-AS1	China	Cross sectional	male Balb/c nu/nu mice, 5 weeks	MDA-MB-231- and TRHDE-AS1 cells; s.c. implanted; flanks of the mice	triterpene	AS-IV	i.p.; 20 mg/kg every 3 days for 6 weeks	DMSO	N/A	N/A	D/A*	D/A*	ASV inhibited breast cancer proliferation and metastasis by upregulating TRHDE-AS1 expression, suggesting its potential for breast cancer therapy	N/A	10.1007/s11418-020-01469-8
Hu 2020	ROCK1 activation-mediated mitochondrial translocation of Drp1 and cofilin are required for arnidiol-induced mitochondrial fission and apoptosis	China	Cross sectional	female nude mice, 5–6 weeks	MDA-MB-231 cells; s.c.; flanks mice	triterpene	arnidiol	i.p.; Arnidiol (40 mg/kg, 80 mg/kg)	no treatment	N/A	N/A	D/A*	D/A*	ROCK1 activation plays a critical role in arnidiol-mediated dephos- phorylation of Drp1 (Ser637) and cofilin (Ser3), culminating in cytochrome c re- lease and apoptosis.	N/A	10.1186/s13046-020-01545-7
Hong 2024	Ginsenoside Rh2-Based Multifunctional Liposomes for Advanced Breast Cancer Therapy.	China	Cross sectional	female Balb/c mice, 4–6 weeks	4T1 cells; i.v.; via the tail	carrier- liposomes	Rh2; Rh2-liposomes; PTX-Rh2-liposomes	i.v.; 30mg/kg Rh2; every other day for 21 days	1. PBS 2. Lipusu 3. Abraxane Abraxane: Albumin-based PTX formulation Lipusu: PTX solubilized in liposomes made from lecithin and cholesterol	N/A	N/A	D/A*	D/A*	Rh2 synergistically boosts chemotherapy efficacy by remodeling the tumor microenvironment, effectively inhibiting advanced tumor growth.	No significant difference in blood indicators; mouse weights decreased in PTX-Rh2-lipo and Abraxane groups.	10.2147/IJN.S437733
Hong 2020	One Stone Four Birds: A Novel Liposomal Delivery System Multi-functionalized with Ginsenoside Rh2 for Tumor Targeting Therapy	China	Cross sectional	Balb/c mice	4T1 cells; injected; left inguinal gland	carrier- liposomes	Rh2; Rh2 liposomes, PTX-Rh2-liposomes	i.v.; 30mg/kg Rh2, every other day for 21 days	PBS; PTX	D/A*	D/A*	D/A*	D/A*	the uptake of Rh2-lipo is facilitated by GLUT; antiangiogenic effect; increase of CD8+ T cells; decrease of G-MDSC and M1 TAM (only in PCX-Rh2 group); decrease in IL6 cells	metastatic and necrotic cells in organs (heart, liver, spleen, kiver, kidney)	10.1007/s40820-020-00472-8
Hong 2019 (2)	Ginsenoside Rk1 induces cell death through ROS-mediated PTEN/PI3K/Akt/mTOR signaling pathway in MCF-7 cells	China	Cross sectional	female Balb/c nu/nu mice	MCF-7 cells; injected;	triterpene	Rk1	10 mg/kg/d and 20 mg/kg/d, for 3 weeks	Docetaxel	D/A*	D/A*	D/A*	D/A*	The ROS-mediated PTEN/PI3K/Akt/mTOR pathway was responsible for Rk1-induced cell death, supporting its potential as an anti-breast cancer agent.	Rk1 treatment increased body weight, while docetaxel reduced it; no significant organ injuries in the Rk1 group.	10.1016/j.jff.2019.04.019
Hong 2019 (1)	Ginsenoside Rk1 induces cell cycle arrest and apoptosis in MDA-MB-231 triple negative breast cancer cells.	China	Cross sectional	female Balb/c mice, 4 weeks	MDA-MB-231 cells	triterpene	Rk1	i.p.; 10 or 20 mg/kg; daily for 21 days	Vehicle (1% tween-80 in saline); docetaxel	D/A*	D/A*	N/A	N/A		major organs showed no obvious damage; no significant differences for ALT, AST or creatinine levels	10.1016/j.tox.2019.02.010
He 2024	Oleanolic acid inhibits the tumor progression by regulating Lactobacillus through the cytokine-cytokine receptor interaction pathway in 4T1-induced mice breast cancer model	China	Cross sectional	female Balb/c mice, 4–6 weeks	4T1 cells; s.c.; under the flank wall	triterpene	OA	oleanolic acid group (OA): p.o. 50 μl solution containing OA 40 mg/kg	Normal control group (Blank): gavage 50 μl of the drug solvent.	D/A*	D/A*	D/A*	D/A*	the mechanism of its anti-cancer effect has not been fully elucidated. Tumor necrosis factor-α (Tnf-α) and interleukin-6 (Il-6) in the OA group were significantly reduced in serum	Neglijable or non-existend toxic effect	10.1016/j.heliyon.2024.e27028
Gupta 2014	Inhibition of Integrin-HER2 signaling by CuB leads to in vitro and in vivo breast tumor growth suppression.	USA	Cross sectional	First experiment: female nude mice, 4-6 weeks Second experiment: female Balb/c, 4-6 weeks	First experiment: MDA-MB231 cells; injected orthotopically; mammary fat pads Second experiment: 4T1 cells; injected; mammary fat pads	triterpene	CuB	First experiment: CuB: p.o. 2mg/kg daily. Duration: 55 days Second experiment: i.p.1mg/kg CuB, every third day. Duration: 28 days	PBS	First experiment: D/A* Second experiment: D/A*	First experiment: D/A* Second experiment: D/A*	for first experiment: 111,3+-18,4 mm^3 Second experiment: 1446,7+-142,6mm^3	for first experiment: 249,5+-30,3mm^3 Second experiment: 2355,3+-236,4mm^3	increase in the expression of ITGB1, ITGB3 and cleavage of caspase 8 by CuB treatment in MDA-MB-231 and 4T-1 cells, suggesting CuB mediated IMD	For both experiment: indicated no apparent sistematic toxicity in Cu B treated mice	10.18632/oncotarget.1743
Gou 2020	Asiatic Acid Interferes with Invasion and Proliferation of Breast Cancer Cells by Inhibiting WAVE3 Activation through PI3K/AKT Signaling Pathway	China	Cross sectional	nude mice	MDA-MB-231 cells; s.c.; right armpit	triterpene	AA	p.o.; 25 and 50 mg/kg, daily for 14 days	No treatment; docetaxel	D/A*	D/A*	D/A*	D/A*	inferior effect compared to docetaxel	N/A	10.1155/2020/1874387
Gautam 2024	Celastrol-loaded polymeric mixed micelles shows improved antitumor efficacy in 4 T1 bearing xenograft mouse model through spatial targeting	India	Cross sectional	female Balb/c mice, 4-5 weeks	4T1 cells; s.c.	carrier- micelles	Cel; Cel loaded polymeric mixed micelles	i.v.; 2mg/kg Cel; every 2 days; 5 doses	saline	D/A*	D/A*	D/A*	D/A*		no toxicity at the heart, liver, spleen, lung, and kidney level	10.1016/j.ijpharm.2024.124234
Gao 2016	Hypoxia pathway and hypoxia-mediated extensive extramedullary hematopoiesis are involved in ursolic acid's anti-metastatic effect in 4T1 tumor bearing mice.	China	Cross sectional	female Balb/c mice, 4 weeks	4T1-Luc cells; injected; mammary fat pad	triterpene	UA	i.p.; 20 mg/kg body weight to mice once every 2 days	Control group (Analogous adenovirus expressing only monomeric RFP (AdRFP))	0.70 ± 0.11 g	1.01 ± 0.14 g	N/A	N/A	UA inhibits tumor growth and metastasis in 4T1 breast tumor-bearing mice. Its anticancer activity is partly linked to blocking the hypoxia signaling pathway, involving factors such as HIF-1α, HIF-2α, VEGF, VHL, E2F1, p53, and MDM2.	UA treatment showed no toxicity at the used dose, with no differences in body weight	10.18632/oncotarget.12375
Gan 2024	Proteolysis Targeting Chimeras (PROTACs) based on celastrol induce multiple protein degradation for triple-negative breast cancer treatment	China	Cross sectional	female Balb/c mice, 6 weeks	4T1 cells; injected; dorsal flank	triterpenoid	Cel; Cel-thalidomide derivative	i.p.; 3mg/kg (celastrol); 3 and 6 mg/kg (hybrid); daily for 6 days	5 % DMSO, 5 % PEG300, 5 % Tween 80, and 85 % saline	D/A*	D/A*	N/A	N/A	N/A	Reversed body weight loss with no obvious pathological changes in major organs (heart, liver, spleen, lung, kidney) in the hybrid-treated group.	10.1016/j.ejps.2023.106624
Fu 2023	Bionic natural small molecule co-assemblies towards targeted and synergistic Chemo/PDT/CDT	China	Cross sectional	female Balb/c mice, 6-8 weeks	4T1 cells; injected; right fank	carrier- nanoparticles	BA+ OA+ Clorine 6 and Cu 2+ NPs (CM@OABACe6/Cu NPs); OABACe6; OABACe6 NPs+Laser; OABACe6/Cu NPs; OABACe6/Cu NPs+laser; CM@OABACe6/Cu NPs and CM@OABACe6/Cu NPs+laser	i.v.; every other day (3 doses)	PBS	D/A*	D/A*	N/A	N/A	-	No pathological or adverse changes in heart, liver, spleen, lung, or kidney; no weight changes observed.	10.1186/s40824-023-00380-z
Feng 2020	The Novel Synthetic Triterpene Methyl 3β-O-[4-(2-Aminoethylamino)-4-oxo-butyryl]olean-12-ene-28-oate Inhibits Breast Tumor Cell Growth in Vitro and in Vivo.	China	Cross sectional	female Balb/c mice, 4–6 weeks	MCF-7 cells s.c.	triterpenoid	DABO-Me	injected DABO-Me; Duration: 25 days	PBS	N/A	N/A	206+-23mm^3	360+-35mm^3	DABO-Me markedly upregulated the ex- pression of caspase-3, caspase-9, cytochrome-c, and Bax and downregulated Bcl-2.	N/A	10.1248/cpb.c20-00353
Farhangfar 2022	In vivo study of anticancer activity of ginsenosideRh2-containing arginine-reduced graphene in a mouse model of breast cancer	Iran	Cross sectional	female Balb/c mice, 5–6 weeks	4T1 cells; injected; left flanks	carrier: nanoparticles	Rh2; Gr-Arg-Rh2	i.v.; drug or a placebo every three days and ten times during 32 days. Group Rh2 : 6mg/kg Group Gr-Arg-Rh2: 3mg/kg	PBS	Rh2: 0,36+-0,21g Gr-Arg-Rh2: 0,34+-0,16g	1,86+-0,19g	D/A*	D/A*	reduce the levels of TGF-β, IL-10, and Foxp3 and increase the level of IFNγ, would have a potent inhibitory effect on tumor growth	Liver tissue showed partial parenchymal cell destruction in the control group; no liver metastasis observed.	10.22038/IJBMS.2022.66065.14524
Elhasany 2020	Combination of magnetic targeting with synergistic inhibition of NF-κB and glutathione via micellar drug nanomedicine enhances its anti-tumor efficacy	Egypt	Cross sectional	female Balb/c mice, 7-8 weeks	EAT cells; left side of the mammary fat pad	carrier- micelles	Cel; Cel+ sulfasalazine; micelles loaded with Cel and sulfasalazine; magnetically targeted micelles with Cel and sulfasalazine	i.v.; 2mg/kg Cel; twice a week for 3 weeks	no treatment; water/DMSO (40:60 v/v )	N/A	N/A	N/A	N/A	decrease of TNF-α, COX-2, Ki-67, VEGF and GSH; decrease of NF-κB	no weight changes	10.1016/j.ejpb.2020.08.004
Elaidy 2023	α-Hederin Saponin Augments the Chemopreventive Effect of Cisplatin against Ehrlich Tumors and Bioinformatic Approach Identifying the Role of SDF1/CXCR4/p-AKT-1/NFκB Signaling	Egypt	Cross sectional	female Swiss Albino mice	EAT cells; s.c.; on the lower ventral side	co-treatment	α-Hederin; α-Hederin+ cisplatin	p.o.; 80 mg/kg, twice a week for 21 days	No treatment, cisplatin	D/A*	D/A*	N/A	N/A	down-regulation of NFκB, TNF-alpha; SDF1; CXCR4; p-AKT (superior effect in the combination terapy group)	N/A	10.3390/ph16030405
Dutta 2022	Synthesis, characterization, and evaluation of in vitro cytotoxicity and in vivo antitumor activity of asiatic acid-loaded poly lactic-co-glycolic acid nanoparticles: A strategy of treating breast cancer	India	Cross sectional	female Balb/c mice	4T1 cells; s.c.;	triterpene	AA	Group AA Group AA-PLGA NP-treated. The concentration and the duration of treatment N/A (refers in another study)	PBS	D/A*	D/A*	D/A*	D/A*	AA-PLGA NPs causes MCF-7 cell death by the induction of Bax/ caspase 3/PARP-mediated	did not cause any significant change in the aforementioned renal and hepatic markers.	10.1016/j.lfs.2022.120876
Duan 2018	The anti-tumor effect of ginsenoside Rh4 in MCF-7 breast cancer cells in vitro and in vivo.	China	Cross sectional	female Balb/c nu/nu mice, 4 weeks	MCF-7; s.c.; left forelimb pit	triterpene	Rh4	i.p., 10 and 20 mg/kg, daily for 25 days	PEG 400:water: 50%:50%	N/A	N/A	D/A*	D/A*	Rh4 suppressed tumor growth by altering the proliferation and morphology of MCF-7 tumor cells	N/A	10.1016/j.bbrc.2018.03.174
Dong 2019	Folic acid-modified ginsenoside Rg5-loaded bovine serum albumin nanoparticles for targeted cancer therapy in vitro and in vivo.	China	Cross sectional	female Balb/c nu/nu mice, 5 weeks	MCF-7 cells; s.c.; right limb armpit	carrier- nanoparticle	Rg5; Rg5-BSA NPs, FA-Rg5-BSA NPs	i.p.; 15 mg/kg Rg5; every day for 3 weeks	BSA	D/A*	D/A*	Rg5: 1350.4±269.91 mm3 , Rg5-BSA NPs: 1050.19±294.54 mm3 , FA-Rg5-BSA NPs: 750.85±263.39 mm3	D/A*	-	no weigh lost in Rg5 treated groups	10.2147/IJN.S210882
De Angel 2010	Antitumor effects of ursolic acid in a mouse model of postmenopausal breast cancer.	USA	Cross sectional	female C57BL/6 mice, 6 weeks	MMTV-Wnt-1 cells; in the 9th mammary fat pad	triterpene	UA	p.o.; 0.05%, 0.10%, or 0.25% (wt/wt in the diet) for 8 weeks (5 post tumor inoculation)	No treatment	N/A	N/A	D/A*	D/A*	the low dose was ineffective; the best effect was observed for 0.10% group; increase in cleaved caspase-3 expression; decrease in AKT phosforilation, MCP-1 levels and pS6 expression,	no toxicity was observed, no weigh change	10.1080/01635581.2010.492092
Dasgupta 2016	AECHL-1 targets breast cancer progression via inhibition of metastasis, prevention of EMT and suppression of Cancer Stem Cell characteristics.	India	Cross sectional	female SCID mice, 6 weeks	MCF-7 and MDA-MB-231 cells; s.c.; dorsolateral flank	triterpene	AECHL-1	i.p; 1.5 μg/kg; daily for 10 days	PBS	N/A	N/A	N/A	N/A	decrease of CD44+/CD24− expression	-	10.1038/srep38045
Damle 2013	Anticancer activity of betulinic acid on MCF-7 tumors in nude mice.	India	Cross sectional	female Balb/c mice	MCF-7 cells; s.c.; right flanks	triterpene	BA	i.p.; 50 and 100 mg/kg; every 3 or 4 days (6 doses)	No treatment, vehicle (DMSO)	N/A	N/A	N/A	N/A	BA (100mg) delayed tumor formation, decreased cell proliferation, invasion and angiogenesis
Cun 2019	Tumor-Associated Fibroblast-Targeted Regulation and Deep Tumor Delivery of Chemotherapeutic Drugs with a Multifunctional Size-Switchable Nanoparticle	China	Cross sectional	female Balb/c mice	4T1 cells; s.c.;	triterpene	GA	i.v.; every other day, five times; GA 3.5 mg/kg/d. DGL@PP/GA, DGL/ GEM@PP/GA. Duration: 10 days	PBS	D/A*	D/A*	D/A*	D/A*	Compared with size-switchable DGL/GEM@PP, DGL/GEM@PP/GA could regulate the chemoexposed TAFs. significant and long-term antitumor effect	whereas no metastatic lesion was found in DGL/ GEM@PP/GA-treated mice, indicating that DGL/ GEM@PP/GA could inhibit metastasis of 4T1 breast tumor.	10.1021/acsami.9b13957
Chun 2013	Platycodin D inhibits migration, invasion, and growth of MDA-MB-231 human breast cancer cells via suppression of EGFR-mediated Akt and MAPK pathways.	Korea	Cross sectional	female Balb/c nu/nu mice, 6 weeks	MDA-MB-231 cells; s.c.; right flank	triterpene	platycodin D	intraperi-toneally treated with PD (5 mg/kg in 0.1 mL of DPBS) every 2 days. Duration: 20 days	DPBS	D/A*	D/A*	D/A*	D/A*	downregulating MMP-9 and inactivating EGFR as well as the MAPK and PI3K/Akt pathways.	PD administration did not have an effect on the overall body weight, suggesting no apparent toxicity	10.1016/j.cbi.2013.07.002
Chu 2020	Ginsenoside Rg1 Induces Apoptotic Cell Death in Triple-Negative Breast Cancer Cell Lines and Prevents Carcinogen-Induced Breast Tumorigenesis in Sprague Dawley Rats	China	Cross sectional	female Sprague-Dawley rats, 6-7 weeks	DMBA; s.c.; near the mammary gland	triterpene	Rg1	orally, 10 mg/kg, for 16 weeks	No treatment	N/A	N/A	10.31±1.98	20.85±2.94	Inhibiting DMBA-induced mammary carcinomas, reducing tumor incidence, and preventing oxidative damage. Its mechanism involved modulating cell proliferation, apoptosis, invasion, angiogenesis, and EMT transition.	N/A	10.1155/2020/8886955
Choi 2011	Ginsenoside Rh2 induces Bcl-2 family proteins-mediated apoptosis in vitro and in xenografts in vivo models.	Korea	Cross sectional	female nude mice , 6–8 weeks	MDA-MB-231 cells; s.c. right back	triterpene	Rh2	oral gavage, 2, or 5 mg Rh2/kg twice per week for 2 weeks before tumor cell implantation. Tumor growth was then monitored for 90 days.	Vehicle	N/A	N/A	N/A	N/A	Rh2 increases Bax protein levels and decreases Bcl-2 levels in tumors, although changes are subtle and not dose-dependent.	Rh2 treatment did not significantly affect body weight, and treated mice showed no signs of distress	10.1002/jcb.22932
Cheng 2023	Glycyrrhetinic acid suppresses breast cancer metastasis by inhibiting M2-like macrophage polarization via activating JNK1/2 signaling	China	Cross sectional	female Balb/c mice, 6–8 weeks	4T1 cells; s.c.; right axillary of each mouse	triterpene	GA	i.p. 50 mg/kg GA, or 100 mg/kg GA, every other day, for 21 days	Saline	D/A*	D/A*	D/A*	D/A*	GA suppresses breast cancer growth and metastasis by inhibiting TAM polarization and TAM-induced angiogenesis. Its effect is mediated through JNK1/2 pathway activation	GA did not significantly affect body weight, suggesting no systemic toxicity	10.1016/j.phymed.2023.154757
Chen 2024	Oleanolic acid derivative self-assembled aggregates based on heparin and chitosan for breast cancer therapy.	China	Cross sectional	female Balb/c mice, 6-8 weeks	4T1 cells; implanted; second breast fat pad in the right lateral	triterpenoid	QDT	administrated intraperitoneally QDT (10 mg/kg, dissolved in PBS containing 0.05 % Twain-80 and 5 % ethanol) or QDT/ HEP/CS NAs (equal to 10, 20, 40 mg/kg QDT) every two days. Duration: 15 days	saline and PBS	QDT 10 mg: 0,84+-0,18 QDT + HEP/CS NAs 10 mg/kg: 0,66+-0,09g QDT + HEP/CS NAs 20 mg/kg: 0,57+-0,02 QDT + HEP/CS NAs 40 mg/kg: 0,47+-0,02	PBS: 1,04+-0,19 g	D/A*	D/A*	Anticancer efficacy of QDT/HEP/CS NAs via upregulation of caspase-3, caspase-9 and cytochrome C	No significant body weight change was found among all treatment groups, and no obvious tissue damage	10.1016/j.ijbiomac.2024.134431
Chang 2024	Ginsenoside Rg3 combined with near-infrared photothermal reversal of multidrug resistance in breast cancer MCF-7/ADR cells	China	Cross sectional	female Balb/c mice, 5 weeks	MCF-7/adr cells; i.p.; right fat pad of the fourth mammary gland	co-treatment	Rg3; Rg3+ NIR	Ginsenoside Rg3 - i.p. 6 mg/kg/100 μL (PBS), once daily Ginsenoside Rg3 + NIR: i.p. Rg3 (6 mg/kg/100 μL, daily), followed by near-infrared radiation (1.5 W/cm² for 3 minutes) applied to the tumor area	Saline; adriamycin; NIR	N/A	N/A	D/A*	D/A*	Rg3–NIR co-treatment induced apoptosis in MCF-7/ADR breast cancer cells by reversing drug resistance-associated protein expression, inhibiting proliferation, migration, and EMT via the PI3K/AKT pathway.	No significant toxicity; body weight unchanged, and HE staining showed no adverse effects on liver, kidney, or spleen.	10.1002/fsn3.4205
Cevatemre 2017	A promising natural product, pristimerin, results in cytotoxicity against breast cancer stem cells in vitro and xenografts in vivo through apoptosis and an incomplete autopaghy in breast cancer	Greece	Cross sectional	female NOD.CB17-Prkdc(scid)/J, 6-8 weeks	MCF-7 and MDA-MB-231 cells; s.c.	triterpene	pristimerin	i.p.; MCF-7 group: 2mg/kg the first day, then 1 mg/kg every other day, 10 administrations; MDA-MB-231 group: 1mg/kg every other day for 12 injections or 0.6mg/kg for five days/week for 19 injections)	10% DMSO in PBS	D/A*	D/A*	N/A	N/A	Decrease of PCNA (proliferating cell nuclear antigen)	No appearance or behavioral changes and no weight losses ≥ 20% of the starting animals	10.1016/j.phrs.2017.11.027
Cai 2018	Betulinic acid chemosensitizes breast cancer by triggering ER stress-mediated apoptosis by directly targeting GRP78.	China	Cross sectional	female Balb/c nu/nu mice, 5 weeks	MDA-MB-231 cells; injected; mammary fat pads	co-treatment	BA; BA + taxol	BA - i.p. 250 mg/kg, every 2 days, for 24 days BA + taxol - BA i.p. 250 mg/kg, every 2 days; taxol i.p. 10 mg/kg every 3 days, for 24 days	Vehicle; taxol	N/A	N/A	D/A*	D/A*	In vivo, BA reduced Ki67 expression and enhanced GRP78 and CHOP levels, with even greater accumulation when combined with taxol.	BA alone caused no weight loss or organ changes; combined with taxol, it led to weight loss, indicating increased toxicity.	10.1038/s41419-018-0669-8
Blaskovich 2003	Discovery of JSI-124 (Cucurbitacin I), a selective janus kinase/signal transducer and activator of transcription 3 signaling pathway inhibitor with potent antitumor activity against human and murine cancer cells in mice	USA	Cross sectional	female nude mice, 8 weeks	MDA-MB-468 cells; s.c.; right and left flank	triterpene	JSI-124	i.p. 1 mg/kg	DMSO 20% in water	N/A	N/A	D/A*	D/A*	Inhibited the growth of MDA-MB-468 human breast carcinoma tumors in nude mice	JSI-124 caused edema at the injection site (peritoneal cavity) but had no effects on body weight, activity, or food intake
Bishayee 2013	Chemopreventive effect of a novel oleanane triterpenoid in a chemically induced rodent model of breast cancer.	USA	Cross sectional	female Sprague-Dawley rats, ~36 days	DMBA; p.o.	triterpenoid	AMR-Me	oral gavage; 0.8; 1.2 mg/kg and 1.6 mg/kg; three times a week for 18 weeks (2 prior DMBA and 16 post DMBA)	No treatment	AMR-Me (0.8mg/kg): 11.5±4.9g; AMR-Me (1.2mg/kg):3.2±1.5g ;AMR-Me (1.6mg/kg):0.38±0.03g	20.8±4.6g	N/A	N/A	Up-regulation of Bax, BAD, CASP 3, CASP 7 and PARP;down regulation of Bcl-2 expression (in medium and high dose of AMR-Me groups)		10.1002/ijc.28108
Bao 2020	Synergistic Chemotherapy for Breast Cancer and Breast Cancer Brain Metastases via PTX-Loaded Oleanolic Acid Nanoparticles.	USA	Cross sectional	female NCr-nu/nu mice, 5-6 weeks	231WT/Luc cells and 231 Br cells; s.c.; both of the left and right flanks	triterpene	OA	iv OA NPs (135 mg/kg), or PTX-OA NPs (160 mg/kg, equivalent to 25 mg/kg free PTX and 135 mg/kg OA NPs) three times a week.	PBS	D/A*	D/A*	D/A*	D/A*	That OA is able to form spherical NPs for drug encapsulation and delivery.	N/A	10.1021/acs.molpharmaceut.0c00044
Ball 2020	CDDO-Me Alters the Tumor Microenvironment in Estrogen Receptor Negative Breast Cancer	USA	Cross sectional	female PyMT mice, 4 weeks	transgenic mice	triterpenoid	CDDO-Me	p.o.; 50 mg/kg; daily for 8 weeks	No treatment	D/A*	D/A*	N/A	N/A	Lower overall CD3+ T cell populations. CDDO-Me signifcantly increased TNF and inhibited VEGF and IL-10 production	Weigh lost in the treatment group (uncorelated with fasting or morbidity)	10.1038/s41598-020-63482-x
Arif 2024	Network Pharmacology and Experimental Validation to Explore the Potential Mechanism of Nigella sativa for the Treatment of Breast Cancer	USA	Cross sectional	female Albino rats	DMBA ; p.o.	triterpene	BA	p.o.; Betulinic acid dissolved in olive oil at two different doses (i.e.,50 mg/kg as low dose (LD) and 100 mg/kg as high dose (HD). Frequency: daily . Duration: 6 weeks	Only diet	N/A	N/A	N/A	N/A	It inhibits PTGS2 (COX-2), reducing inflammation and promoting apoptosis (cancer cell death).	Their fewer side effects, low toxicity,	10.3390/ph17050617
Aribi 2012	The triterpenoid CuB augments the antiproliferative activity of chemotherapy in human breast cancer.	USA	Cross sectional	female nude mice, 5 weeks	MDA-MB-231 cells; injected; mammary fat pads	triterpene	CuB	i.p.; CuB (CuB): 0.5 mg/kg (low dose) or 1 mg/kg (high dose). Three times per week. Total: 36 days	PBS	N/A	N/A	D/A*	D/A*	The combination successfully inhibited key signaling pathways essential for tumor survival, such as STAT3 and NF-κB.	Weight loss likely due to gastrointestinal toxicity; high-dose CuB + Gemcitabine group also showed leukopenia.	10.1002/ijc.27950
Ali 2022	CEG-AgNPs Ameliorates DMBA-Induced Mammary Carcinogenicity by Alleviating Cytokines Expression.	Egypt	Cross sectional	female Albino mice	DMBA; p.o.	carrier- nanoparticles	cucurbitacin-E-glucoside Ag NPs	p.o.; 28.1 and 70.25 mg/kg for 4 weeks	Distilled water	N/A	N/A	N/A	N/A	N/A	Significantly decreased plasma AST, ALT, ALP, and LDH; reduced mammary MDA, TNF-alpha, IL-6; increased SOD, GPx, and GSH.	10.3923/pjbs.2022.485.494
Al Marzouqi 2011	Frondoside A inhibits human breast cancer cell survival, migration, invasion and the growth of breast tumor xenografts.	United Arab Emirates	Cross sectional	female NMRI nude mice, 6-10 weeks	MDA-MB-231 cells; s.c.; lateral flank of the mice	triterpene	frondoside A	100 μg/kg/day, i.p., for 24 days	Carrier solution alone	D/A*	D/A*	D/A*	D/A*	Regression of MDA-MB-231 breast xenografts. Its activity may be due to immunostimulatory and anti-angiogenic effects	No toxicity with Frondoside A (100 μg/kg/day); no behavioral changes, weight alterations, histopathological abnormalities, or signs of toxicity on necropsy.	10.1016/j.ejphar.2011.06.023
Akl 2014	The marine-derived sipholenol A-4-O-3',4'-dichlorobenzoate inhibits breast cancer growth and motility in vitro and in vivo through the suppression of Brk and FAK signaling.	USA	Cross sectional	female nude mice, 4–5 weeks	MDA-MB-231/GFP cells; injected; second mammary fat pad just beneath the nipple	triterpene	sipholenol A	i.p.; 5 mg/kg SPA-treated group, 10 mg/kg SPA-treated group; (3×/week) started 5 days postinoculation	DMSO/saline	D/A*	D/A*	D/A*	D/A*	Invasion through the inhibition of Brk and FAK signaling. It causes cell cycle arrest in the G1 phase and decreases microvessel formation in the tumors.	No adverse effect on mice body weight or other clinical symptoms	10.3390/md12042282
Abdelmoneem 2021	Lactoferrin-dual drug nanoconjugate: Synergistic anti-tumor efficacy of docetaxel and the NF-κB inhibitor celastrol	Egypt	Cross sectional	female Balb/c mice	EAT cells; injected; left side mammary fat pad	triterpene	Cel	free DTX, free CST, free combined DTX/CST solution and DTX-LF-CST nanoconjugate at a dose of 2 mg/kg DTX and 2.5 mg/kg CST, three times weekly for three weeks.	No treatment	D/A*	D/A*	D/A*	D/A*	DTX-LF-CS nanoconjugate significantly knocked down the expression levels of NF-κB, TNF-α, COX-2 and ki-67 tumor biomarkers.	Agents such as DTX and CST to LF reducing side effects.	10.1016/j.msec.2020.111422
